# Supplementary material for: catena-Poly[(acetato­chloridozinc)-μ-1,1′-[1,4-phenyl­enebis(methyl­ene)]di-1H-imidazole]
Source: Acta Crystallogr Sect E Struct Rep Online. 2013 Jan 12;69(Pt 2):m102. doi: 10.1107/S1600536813000524 (PMC3569199; doi:10.1107/S1600536813000524)
Supplement: Supplementary file 1 [file e-69-0m102-sup1.cif]

##############################################################################
#                                                                            #
# This CIF contains the data in a paper accepted for publication in          #
# Acta Crystallographica Section E. It conforms to the requirements of       #
# Notes for Authors for Acta Crystallographica Section E, and has been       #
# peer reviewed under the auspices of the IUCr Commission on Journals.       #
#                                                                            #
# Full details of the Crystallographic Information File format               #
# are given in the paper "The Crystallographic Information File (CIF):       #
# a New Standard Archive File for Crystallography" by S. R. Hall, F. H.      #
# Allen and I. D. Brown [Acta Cryst. (1991), A47, 655-685].                  #
#                                                                            #
# The current version of the core CIF dictionary is obtainable from          #
# ftp://ftp.iucr.org/pub/cif_core.dic.                                       #
#                                                                            #
# Software is freely available for graphical display of the structure(s)     #
# in this CIF. For information consult the CIF software page                 #
# http://www.iucr.org/resources/cif/software.                                #
#                                                                            #
# This file may be used for bona fide research purposes within the           #
# scientific community so long as proper attribution is given to the journal # 
# article from which it was obtained.                                        #
#                                                                            #
##############################################################################
data_global
_audit_creation_method     'SHELXL97'
_journal_data_validation_number     ?
_journal_date_recd_electronic     2012-12-03
_journal_date_accepted     2013-01-07
_journal_name_full     'Acta Crystallographica, Section E'
_journal_year     2013
_journal_volume     69
_journal_issue      2
_journal_page_first     m102
_journal_page_last     m102
_journal_paper_category     QM
_journal_paper_doi     10.1107/S1600536813000524
_journal_coeditor_code     HP2053
_publ_contact_author_name     ' Liang Wang'
_publ_contact_author_address
;
Department of Chemistry,
University of Science and Technology Beijing,
Beijing 100083,
People's Republic of China
;
_publ_contact_author_email     'chg_2010@qq.com'
_publ_contact_author_Phone     ?
_publ_section_title
;\
<i>catena</i>-Poly[(acetatochloridozinc)-\m-1,1'-[1,4-phenylenebis(methylene)]\
di-1<i>H</i>-imidazole]
;
loop_
    _publ_author_name
    _publ_author_address
    'Liang Wang'
;
Department of Chemistry,
University of Science and Technology Beijing,
Beijing 100083, People's Republic of China
;
_iucr_refine_instructions_details
;
TITL I in P21/m
CELL  0.71073   7.4510  14.1636   8.1977   90.000   90.459   90.000
ZERR     2.00   0.0005   0.0008   0.0005    0.000    0.006    0.000
LATT   1
SYMM  - X, 1/2 + Y, - Z
SFAC  C    H    O    ZN   N    CL
UNIT  32   34   4    2    8    2
MERG   2
OMIT     0.00  53.00
FMAP   2
PLAN    3
SIZE     0.10   0.15   0.20
ACTA
BOND   $H
WGHT     0.05340
L.S.   4
TEMP    20.00
FVAR     6.94888
C1    1    1.100599    0.114263    0.905511    11.00000    0.03184    0.04504 =
        0.03930   -0.00495    0.00334   -0.00208
AFIX   43
H1    2    1.179145    0.147169    0.973472    11.00000   -1.20000
AFIX    0
C2    1    0.864195    0.071082    0.776469    11.00000    0.03125    0.04924 =
        0.05164    0.00163   -0.00298   -0.00485
AFIX   43
H2    2    0.746507    0.069307    0.737938    11.00000   -1.20000
AFIX    0
C3    1    0.994601    0.009530    0.735640    11.00000    0.04428    0.04105 =
        0.04768   -0.01121    0.00001   -0.00335
AFIX   43
H3    2    0.984027   -0.041919    0.665735    11.00000   -1.20000
AFIX    0
C4    1    1.323826   -0.006111    0.814917    11.00000    0.04122    0.06102 =
        0.04283    0.00203    0.00492    0.01450
AFIX   23
H4A   2    1.312636   -0.071503    0.848495    11.00000   -1.20000
H4B   2    1.401282    0.025483    0.893361    11.00000   -1.20000
AFIX    0
C5    1    1.406410    0.077360    0.553916    11.00000    0.04140    0.04007 =
        0.05313   -0.00215    0.01073    0.01262
AFIX   43
H5    2    1.342349    0.129878    0.588755    11.00000   -1.20000
AFIX    0
C6    1    1.411300   -0.002741    0.648635    11.00000    0.02768    0.04025 =
        0.04364    0.00101    0.00175    0.00067
C7    1    1.503378   -0.080167    0.593385    11.00000    0.04603    0.03813 =
        0.04737    0.00598    0.00480    0.00680
AFIX   43
H7    2    1.505322   -0.135144    0.655401    11.00000   -1.20000
AFIX    0
C8    1    0.944911    0.250000    1.280621    10.50000    0.06578    0.03144 =
        0.05698    0.00000    0.01638    0.00000
C9    1    0.946737    0.250000    1.471179    10.50000    0.13602    0.09065 =
        0.05388    0.00000   -0.00032    0.00000
AFIX   33
H9A   2    1.068584    0.250000    1.510138    10.50000   -1.50000
H9B   2    0.886375    0.194658    1.510254    10.50000   -1.50000
H9C   2    0.886375    0.305342    1.510254    10.50000   -1.50000
AFIX    0
O1    3    0.803020    0.250000    1.216388    10.50000    0.08985    0.06740 =
        0.04862    0.00000    0.01412    0.00000
O2    3    1.092736    0.250000    1.214727    10.50000    0.09360    0.08441 =
        0.07870    0.00000    0.00075    0.00000
ZN1   4    0.807811    0.250000    0.977745    10.50000    0.03550    0.03896 =
        0.04636    0.00000    0.01163    0.00000
N1    5    0.931696    0.136378    0.883091    11.00000    0.03224    0.03686 =
        0.04313   -0.00401    0.00468   -0.00026
N2    5    1.145823    0.038225    0.818110    11.00000    0.03497    0.04148 =
        0.03554    0.00075    0.00555    0.00405
CL1   6    0.519285    0.250000    0.897631    10.50000    0.03316    0.07141 =
        0.11404    0.00000    0.00324    0.00000
HKLF 4
END
;
data_I
_audit_creation_method     SHELXL-97
_chemical_name_systematic
;
<i>catena</i>-Poly[(acetatochloridozinc)-\m-1,1'-[1,4-
phenylenebis(methylene)]di-1<i>H</i>-imidazole]
;
_chemical_name_common     ?
_chemical_formula_moiety     'C16 H17 Cl N4 O2 Zn'
_chemical_formula_sum     'C16 H17 Cl N4 O2 Zn'
_chemical_formula_iupac     '[Zn (C2 H3 O2) Cl (C14 H14 N4)]'
_chemical_formula_weight     398.18
_chemical_melting_point     ?
_symmetry_cell_setting     monoclinic
_symmetry_space_group_name_H-M     'P 21/m'
_symmetry_space_group_name_Hall     '-P 2yb'
loop_
    _symmetry_equiv_pos_as_xyz
    'x, y, z'
    '-x, y+1/2, -z'
    '-x, -y, -z'
    'x, -y-1/2, z'
_cell_length_a     7.4510(5)
_cell_length_b     14.1636(8)
_cell_length_c     8.1977(5)
_cell_angle_alpha     90.00
_cell_angle_beta     90.459(6)
_cell_angle_gamma     90.00
_cell_volume     865.10(9)
_cell_formula_units_Z     2
_cell_measurement_reflns_used     1643
_cell_measurement_theta_min     2.865
_cell_measurement_theta_max     29.036
_cell_measurement_temperature     293(2)
_exptl_crystal_description     block
_exptl_crystal_colour     colorless
_exptl_crystal_size_max     0.20
_exptl_crystal_size_mid     0.15
_exptl_crystal_size_min     0.10
_exptl_crystal_density_diffrn     1.529
_exptl_crystal_density_meas     ?
_exptl_crystal_density_method     'not measured'
_exptl_crystal_F_000     408
_exptl_absorpt_coefficient_mu     1.590
_exptl_absorpt_correction_type     multi-scan
_exptl_absorpt_process_details     '(SADABS; Sheldrick, 2003)'
_exptl_absorpt_correction_T_min     0.7416
_exptl_absorpt_correction_T_max     0.8572
_exptl_special_details
;
;
_diffrn_ambient_temperature     293(2)
_diffrn_radiation_type     MoK\a
_diffrn_radiation_wavelength     0.71073
_diffrn_radiation_source     'fine-focus sealed tube'
_diffrn_radiation_monochromator     graphite
_diffrn_measurement_device_type     'Bruker APEXII CCD area-detector'
_diffrn_measurement_method     '\f and \w scans'
_diffrn_detector_area_resol_mean     ?
_diffrn_reflns_number     5952
_diffrn_reflns_av_R_equivalents     0.0760
_diffrn_reflns_av_sigmaI/netI     0.0747
_diffrn_reflns_theta_min     2.87
_diffrn_reflns_theta_max     26.49
_diffrn_reflns_theta_full     26.49
_diffrn_measured_fraction_theta_max     0.998
_diffrn_measured_fraction_theta_full     0.998
_diffrn_reflns_limit_h_min     -8
_diffrn_reflns_limit_h_max     9
_diffrn_reflns_limit_k_min     -17
_diffrn_reflns_limit_k_max     17
_diffrn_reflns_limit_l_min     -10
_diffrn_reflns_limit_l_max     6
_diffrn_standards_number     0
_diffrn_standards_interval_count     .
_diffrn_standards_interval_time     .
_diffrn_standards_decay_%     ?
_refine_special_details
;
Refinement of <i>F</i>^2^ against ALL reflections. The weighted <i>R</i>-factor
<i>wR</i> and goodness of fit <i>S</i> are based on <i>F</i>^2^, conventional
<i>R</i>-factors <i>R</i> are based on <i>F</i>, with <i>F</i> set to zero for
negative <i>F</i>^2^. The threshold expression of <i>F</i>^2^ >
\s(<i>F</i>^2^) is used only for calculating <i>R</i>-factors(gt) <i>etc</i>.
and is not relevant to the choice of reflections for refinement.
<i>R</i>-factors based on <i>F</i>^2^ are statistically about twice as large
as those based on <i>F</i>, and <i>R</i>- factors based on ALL data will be
even larger.
;
_reflns_number_total     1867
_reflns_number_gt     1375
_reflns_threshold_expression     I>2sigma(I)
_refine_ls_structure_factor_coef     Fsqd
_refine_ls_matrix_type     full
_refine_ls_R_factor_all     0.0787
_refine_ls_R_factor_gt     0.0535
_refine_ls_wR_factor_gt     0.1137
_refine_ls_wR_factor_ref     0.1239
_refine_ls_goodness_of_fit_ref     1.003
_refine_ls_restrained_S_all     1.003
_refine_ls_number_reflns     1867
_refine_ls_number_parameters     118
_refine_ls_number_restraints     0
_refine_ls_hydrogen_treatment     constr
_refine_ls_weighting_scheme     calc
_refine_ls_weighting_details
         'calc w=1/[\s^2^(Fo^2^)+(0.0537P)^2^+0.0000P] where P=(Fo^2^+2Fc^2^)/3'
_atom_sites_solution_hydrogens     geom
_atom_sites_solution_primary     direct
_atom_sites_solution_secondary     difmap
_refine_ls_shift/su_max     0.001
_refine_ls_shift/su_mean     0.000
_refine_diff_density_max     0.552
_refine_diff_density_min     -0.497
_refine_ls_extinction_method     none
_refine_ls_extinction_coef     ?
loop_
    _atom_type_symbol
    _atom_type_description
    _atom_type_scat_dispersion_real
    _atom_type_scat_dispersion_imag
    _atom_type_scat_source
    'C' 'C' 0.0033 0.0016
                         'International Tables Vol C Tables 4.2.6.8 and 6.1.1.4'
    'H' 'H' 0.0000 0.0000
                         'International Tables Vol C Tables 4.2.6.8 and 6.1.1.4'
    'O' 'O' 0.0106 0.0060
                         'International Tables Vol C Tables 4.2.6.8 and 6.1.1.4'
    'Zn' 'Zn' 0.2839 1.4301
                         'International Tables Vol C Tables 4.2.6.8 and 6.1.1.4'
    'N' 'N' 0.0061 0.0033
                         'International Tables Vol C Tables 4.2.6.8 and 6.1.1.4'
    'Cl' 'Cl' 0.1484 0.1585
                         'International Tables Vol C Tables 4.2.6.8 and 6.1.1.4'
_computing_data_collection     'APEX2 (Bruker, 2004)'
_computing_cell_refinement     'SAINT-Plus (Bruker, 2001)'
_computing_data_reduction     'SAINT-Plus (Bruker, 2001)'
_computing_structure_solution     'SHELXS97 (Sheldrick, 2008)'
_computing_structure_refinement     'SHELXL97 (Sheldrick, 2008)'
_computing_molecular_graphics     'XP in SHELXTL (Sheldrick, 2008)'
_computing_publication_material     'SHELXTL (Sheldrick, 2008)'
loop_
    _atom_site_type_symbol
    _atom_site_label
    _atom_site_fract_x
    _atom_site_fract_y
    _atom_site_fract_z
    _atom_site_U_iso_or_equiv
    _atom_site_adp_type
    _atom_site_calc_flag
    _atom_site_refinement_flags
    _atom_site_occupancy
    _atom_site_symmetry_multiplicity
    _atom_site_disorder_assembly
    _atom_site_disorder_group
    C C1 1.1006(5) 0.1143(2) 0.9055(4) 0.0387(9) Uani d . 1 1 . .
    H H1 1.1791 0.1472 0.9735 0.046 Uiso calc R 1 1 . .
    C C2 0.8642(5) 0.0711(2) 0.7765(5) 0.0441(9) Uani d . 1 1 . .
    H H2 0.7465 0.0693 0.7379 0.053 Uiso calc R 1 1 . .
    C C3 0.9946(6) 0.0095(2) 0.7356(5) 0.0443(10) Uani d . 1 1 . .
    H H3 0.9840 -0.0419 0.6657 0.053 Uiso calc R 1 1 . .
    C C4 1.3238(5) -0.0061(3) 0.8149(5) 0.0483(10) Uani d . 1 1 . .
    H H4A 1.3126 -0.0715 0.8485 0.058 Uiso calc R 1 1 . .
    H H4B 1.4013 0.0255 0.8934 0.058 Uiso calc R 1 1 . .
    C C5 1.4064(6) 0.0774(2) 0.5539(5) 0.0448(10) Uani d . 1 1 . .
    H H5 1.3423 0.1299 0.5888 0.054 Uiso calc R 1 1 . .
    C C6 1.4113(5) -0.0027(2) 0.6486(4) 0.0372(9) Uani d . 1 1 . .
    C C7 1.5034(5) -0.0802(3) 0.5934(5) 0.0438(10) Uani d . 1 1 . .
    H H7 1.5053 -0.1351 0.6554 0.053 Uiso calc R 1 1 . .
    C C8 0.9449(11) 0.2500 1.2806(8) 0.0513(16) Uani d S 1 2 . .
    C C9 0.9467(13) 0.2500 1.4712(9) 0.094(3) Uani d S 1 2 . .
    H H9A 1.0686 0.2500 1.5101 0.140 Uiso calc SR 1 2 . .
    H H9B 0.8864 0.1947 1.5103 0.140 Uiso calc PR 0.50 1 . .
    H H9C 0.8864 0.3053 1.5103 0.140 Uiso calc PR 0.50 1 . .
    O O1 0.8030(8) 0.2500 1.2164(5) 0.0686(13) Uani d S 1 2 . .
    O O2 1.0927(8) 0.2500 1.2147(6) 0.0856(16) Uani d S 1 2 . .
    Zn Zn1 0.80781(9) 0.2500 0.97775(7) 0.0402(2) Uani d S 1 2 . .
    N N1 0.9317(4) 0.13638(19) 0.8831(4) 0.0374(7) Uani d . 1 1 . .
    N N2 1.1458(4) 0.03823(19) 0.8181(3) 0.0373(7) Uani d . 1 1 . .
    Cl Cl1 0.5193(2) 0.2500 0.8976(3) 0.0729(5) Uani d S 1 2 . .
loop_
    _atom_site_aniso_label
    _atom_site_aniso_U_11
    _atom_site_aniso_U_22
    _atom_site_aniso_U_33
    _atom_site_aniso_U_12
    _atom_site_aniso_U_13
    _atom_site_aniso_U_23
    C1 0.032(2) 0.045(2) 0.039(2) -0.0021(17) 0.0033(17) -0.0050(16)
    C2 0.031(2) 0.049(2) 0.052(2) -0.0049(18) -0.0030(18) 0.0016(19)
    C3 0.044(3) 0.041(2) 0.048(2) -0.0033(19) 0.0000(19) -0.0112(18)
    C4 0.041(2) 0.061(2) 0.043(2) 0.015(2) 0.0049(19) 0.0020(19)
    C5 0.041(2) 0.0401(19) 0.053(2) 0.0126(18) 0.0107(19) -0.0021(18)
    C6 0.028(2) 0.0403(19) 0.044(2) 0.0007(16) 0.0017(16) 0.0010(17)
    C7 0.046(3) 0.0381(19) 0.047(2) 0.0068(18) 0.0048(19) 0.0060(17)
    C8 0.066(5) 0.031(3) 0.057(4) 0.000 0.016(4) 0.000
    C9 0.136(9) 0.091(5) 0.054(4) 0.000 0.000(5) 0.000
    O1 0.090(4) 0.067(3) 0.049(3) 0.000 0.014(3) 0.000
    O2 0.094(5) 0.084(3) 0.079(4) 0.000 0.001(3) 0.000
    Zn1 0.0355(4) 0.0390(4) 0.0464(4) 0.000 0.0116(3) 0.000
    N1 0.0322(18) 0.0369(15) 0.0431(18) -0.0003(14) 0.0047(14) -0.0040(14)
    N2 0.0350(19) 0.0415(16) 0.0355(16) 0.0040(14) 0.0056(14) 0.0007(14)
    Cl1 0.0332(9) 0.0714(10) 0.1140(16) 0.000 0.0032(9) 0.000
_geom_special_details
;
All e.s.d.'s (except the e.s.d. in the dihedral angle between two l.s. planes)
are estimated using the full covariance matrix. The cell e.s.d.'s are taken
into account individually in the estimation of e.s.d.'s in distances, angles
and torsion angles; correlations between e.s.d.'s in cell parameters are only
used when they are defined by crystal symmetry. An approximate (isotropic)
treatment of cell e.s.d.'s is used for estimating e.s.d.'s involving l.s.
planes.
;
loop_
    _geom_bond_atom_site_label_1
    _geom_bond_atom_site_label_2
    _geom_bond_site_symmetry_2
    _geom_bond_distance
    _geom_bond_publ_flag
    C1 N1 . 1.308(5) ?
    C1 N2 . 1.338(4) ?
    C1 H1 . 0.9300 ?
    C2 C3 . 1.350(5) ?
    C2 N1 . 1.366(4) ?
    C2 H2 . 0.9300 ?
    C3 N2 . 1.371(5) ?
    C3 H3 . 0.9300 ?
    C4 N2 . 1.468(5) ?
    C4 C6 . 1.516(5) ?
    C4 H4A . 0.9700 ?
    C4 H4B . 0.9700 ?
    C5 C6 . 1.375(5) ?
    C5 C7 3_856 1.387(5) ?
    C5 H5 . 0.9300 ?
    C6 C7 . 1.372(5) ?
    C7 C5 3_856 1.387(5) ?
    C7 H7 . 0.9300 ?
    C8 O1 . 1.177(8) ?
    C8 O2 . 1.231(8) ?
    C8 C9 . 1.562(9) ?
    C9 H9A . 0.9600 ?
    C9 H9B . 0.9600 ?
    C9 H9C . 0.9600 ?
    Zn1 O1 . 1.957(4) y
    Zn1 N1 . 2.014(3) y
    Zn1 N1 4_565 2.014(3) ?
    Zn1 Cl1 . 2.2428(17) y
loop_
    _geom_angle_atom_site_label_1
    _geom_angle_atom_site_label_2
    _geom_angle_atom_site_label_3
    _geom_angle_site_symmetry_1
    _geom_angle_site_symmetry_3
    _geom_angle
    _geom_angle_publ_flag
    N1 C1 N2 . . 111.3(3) ?
    N1 C1 H1 . . 124.3 ?
    N2 C1 H1 . . 124.3 ?
    C3 C2 N1 . . 109.5(3) ?
    C3 C2 H2 . . 125.2 ?
    N1 C2 H2 . . 125.2 ?
    C2 C3 N2 . . 106.1(3) ?
    C2 C3 H3 . . 127.0 ?
    N2 C3 H3 . . 127.0 ?
    N2 C4 C6 . . 113.4(3) ?
    N2 C4 H4A . . 108.9 ?
    C6 C4 H4A . . 108.9 ?
    N2 C4 H4B . . 108.9 ?
    C6 C4 H4B . . 108.9 ?
    H4A C4 H4B . . 107.7 ?
    C6 C5 C7 . 3_856 120.3(3) ?
    C6 C5 H5 . . 119.9 ?
    C7 C5 H5 3_856 . 119.9 ?
    C7 C6 C5 . . 118.9(3) ?
    C7 C6 C4 . . 119.4(3) ?
    C5 C6 C4 . . 121.6(3) ?
    C6 C7 C5 . 3_856 120.8(3) ?
    C6 C7 H7 . . 119.6 ?
    C5 C7 H7 3_856 . 119.6 ?
    O1 C8 O2 . . 127.4(7) ?
    O1 C8 C9 . . 116.6(7) ?
    O2 C8 C9 . . 116.0(7) ?
    C8 C9 H9A . . 109.5 ?
    C8 C9 H9B . . 109.5 ?
    H9A C9 H9B . . 109.5 ?
    C8 C9 H9C . . 109.5 ?
    H9A C9 H9C . . 109.5 ?
    H9B C9 H9C . . 109.5 ?
    C8 O1 Zn1 . . 115.1(5) ?
    O1 Zn1 N1 . . 113.41(12) ?
    O1 Zn1 N1 . 4_565 113.41(12) ?
    N1 Zn1 N1 . 4_565 106.09(17) ?
    O1 Zn1 Cl1 . . 105.52(18) ?
    N1 Zn1 Cl1 . . 109.17(9) ?
    N1 Zn1 Cl1 4_565 . 109.17(9) ?
    C1 N1 C2 . . 106.1(3) ?
    C1 N1 Zn1 . . 125.5(2) ?
    C2 N1 Zn1 . . 128.3(2) ?
    C1 N2 C3 . . 107.0(3) ?
    C1 N2 C4 . . 125.8(3) ?
    C3 N2 C4 . . 127.1(3) ?
