# Supplementary material for: catena-Poly[(acetato­chloridozinc)-μ-1,1′-[1,4-phenyl­enebis(methyl­ene)]di-1H-imidazole]
Source: Acta Crystallogr Sect E Struct Rep Online. 2013 Jan 12;69(Pt 2):m102. doi: 10.1107/S1600536813000524 (PMC3569199; doi:10.1107/S1600536813000524)
Supplement: Supplementary file 2 [file e-69-0m102-Isup2.hkl]

#
# h,k,l, Fc-squared, Fo-squared, sigma(Fo-squared) and status flag
#
data_I
_shelx_title ' 121016b in P21/m'
_shelx_refln_list_code          4
_shelx_F_calc_maximum      119.42
_exptl_crystal_F_000       408.00
_reflns_d_resolution_high  0.7966
 
loop_
 _symmetry_equiv_pos_as_xyz
 'x, y, z'
 '-x, y+1/2, -z'
 '-x, -y, -z'
 'x, -y-1/2, z'
 
_cell_length_a     7.4510
_cell_length_b    14.1636
_cell_length_c     8.1977
_cell_angle_alpha  90.000
_cell_angle_beta   90.459
_cell_angle_gamma  90.000
 
_shelx_F_squared_multiplier     1.000
 
loop_
 _refln_index_h
 _refln_index_k
 _refln_index_l
 _refln_F_squared_calc
 _refln_F_squared_meas
 _refln_F_squared_sigma
 _refln_observed_status
   2   0   0     2061.00     2738.17     87.25 o
   3   0   0     4888.37     5114.73    149.87 o
   4   0   0       45.72       67.45     17.42 o
   5   0   0       85.24      102.30     27.96 o
   6   0   0      401.06      374.94     54.47 o
   7   0   0      109.72      149.35     37.56 o
   8   0   0       36.20        0.00     22.48 o
   9   0   0       21.29        7.52     14.37 o
   1   1   0     4400.26     5719.83     59.75 o
   2   1   0     2067.85     2465.92    121.16 o
   3   1   0      319.77      317.58     19.63 o
   4   1   0     1325.40     1233.86     90.58 o
   5   1   0       64.05       49.28     13.10 o
   6   1   0      322.32      353.61     36.90 o
   7   1   0      674.88      646.83     54.72 o
   8   1   0       55.64       55.36     18.61 o
   9   1   0       14.28       43.41     20.75 o
   0   2   0      122.50      201.74     15.14 o
   1   2   0     1122.79     1309.83     46.44 o
   2   2   0      518.77      572.81     21.67 o
   3   2   0     3993.01     4143.40     72.69 o
   4   2   0      903.50      955.45     48.52 o
   5   2   0      109.33      120.53     20.42 o
   6   2   0      108.62      121.28     23.76 o
   7   2   0      851.52      793.56     83.46 o
   8   2   0      195.18      231.52     36.14 o
   9   2   0       22.50       13.99     18.38 o
   1   3   0     5079.12     5252.81    120.75 o
   2   3   0      434.49      478.26     21.34 o
   3   3   0        6.02        0.00      4.40 o
   4   3   0     3020.02     3345.97    128.62 o
   5   3   0        0.43        4.04     11.14 o
   6   3   0      199.38      221.29     19.61 o
   7   3   0      296.06      298.65     37.49 o
   8   3   0       53.50       52.88     18.06 o
   9   3   0       38.67       45.66     19.36 o
   0   4   0    14261.69    12990.08    494.89 o
   1   4   0       40.36       31.83      3.52 o
   2   4   0      319.19      348.50     12.59 o
   3   4   0     1071.21      973.18     35.89 o
   4   4   0      310.51      271.80     53.73 o
   5   4   0     1084.30      992.88     25.51 o
   6   4   0      795.72      760.88     54.47 o
   7   4   0       11.25       13.49     12.58 o
   8   4   0       56.52       48.58     16.46 o
   9   4   0        0.70       10.37     15.31 o
   1   5   0     2240.27     2252.64     46.11 o
   2   5   0      481.33      469.90     12.06 o
   3   5   0      846.94      815.25     25.12 o
   4   5   0     1340.56     1300.28    114.26 o
   5   5   0        2.14        4.77      8.74 o
   6   5   0       70.78       77.66     17.77 o
   7   5   0      329.49      353.56     41.38 o
   8   5   0       77.81       54.47     16.94 o
   0   6   0     7087.37     6499.08     80.51 o
   1   6   0        6.81        6.45      2.55 o
   2   6   0       83.53       85.51      7.15 o
   3   6   0     4986.58     5015.52     61.56 o
   4   6   0      101.25      118.11     31.78 o
   5   6   0       28.63       27.58     13.45 o
   6   6   0      198.92      194.47     34.40 o
   7   6   0      240.35      257.52     42.78 o
   8   6   0        7.28       17.48     12.98 o
   1   7   0     1899.57     1875.84     45.17 o
   2   7   0      926.99      989.44     28.88 o
   3   7   0      180.80      176.93     11.30 o
   4   7   0     1336.43     1303.10     43.43 o
   5   7   0        9.88        5.60     13.78 o
   6   7   0      152.12      157.82     21.58 o
   7   7   0      382.43      364.18     34.90 o
   8   7   0        6.68       13.40     16.93 o
   0   8   0     6570.15     6151.84     87.60 o
   1   8   0      560.65      539.49     18.90 o
   2   8   0        2.29        1.78      4.21 o
   3   8   0      234.51      220.28     12.66 o
   4   8   0      124.59      132.77     14.60 o
   5   8   0      153.41      166.89     20.46 o
   6   8   0       45.11       71.70     17.66 o
   7   8   0      191.71      219.30     27.24 o
   8   8   0      153.67      149.93     32.75 o
   1   9   0      865.36      818.19     25.10 o
   2   9   0       38.86       32.86      5.60 o
   3   9   0        4.77        1.48      4.59 o
   4   9   0      341.01      346.80     21.00 o
   5   9   0      168.50      169.83     20.66 o
   6   9   0      265.86      256.39     38.11 o
   7   9   0      185.14      184.40     33.46 o
   8   9   0       23.18       51.26     21.69 o
   0  10   0     1521.51     1339.42     60.73 o
   1  10   0      367.66      327.78     15.59 o
   2  10   0      199.38      184.32     11.69 o
   3  10   0     1199.40     1136.44     25.70 o
   4  10   0       25.11       23.16     16.03 o
   5  10   0       43.40       21.35      8.89 o
   6  10   0       95.33      100.53     24.26 o
   7  10   0      127.06       95.29     23.50 o
   1  11   0      815.97      775.03     26.72 o
   2  11   0      837.33      821.36     29.87 o
   3  11   0       14.39        6.26      6.17 o
   4  11   0      280.45      283.23     21.10 o
   5  11   0       17.50       32.14     12.77 o
   6  11   0        7.64       15.12     13.19 o
   7  11   0       62.57       73.07     22.95 o
   0  12   0     1725.99     1634.00     67.64 o
   1  12   0       89.99       77.73     13.10 o
   2  12   0        1.85        0.00      5.37 o
   3  12   0      233.74      226.79     17.06 o
   4  12   0       92.03      108.62     17.18 o
   5  12   0      195.65      188.48     31.06 o
   6  12   0       88.93      106.15     26.08 o
   1  13   0      272.02      246.84     17.78 o
   2  13   0       20.12       17.98     12.16 o
   3  13   0       81.42      110.95     15.71 o
   4  13   0      242.28      236.63     24.21 o
   5  13   0        1.45        2.50     11.17 o
   6  13   0       40.66       57.39     30.77 o
   0  14   0      104.29      137.97     26.55 o
   1  14   0       99.21       88.51     14.17 o
   2  14   0      141.76      165.30     21.23 o
   3  14   0      318.16      326.40     26.50 o
   4  14   0        9.34        4.11     16.60 o
   5  14   0       12.48       16.73     14.05 o
   1  15   0       79.88       95.44     21.51 o
   2  15   0        5.06        0.00     10.52 o
   3  15   0       23.83       16.20     14.49 o
   4  15   0      155.58      189.40     33.62 o
   0  16   0      445.14      461.16     69.85 o
   1  16   0       16.97       24.63     11.57 o
   2  16   0        3.58        0.00     10.49 o
   3  16   0       27.53       22.54     15.46 o
   4  16   0        0.73       59.32     30.98 o
   1  17   0      150.09      166.35     26.70 o
   2  17   0      135.58      140.86     22.69 o
  -9   0   1       34.74       49.22     28.34 o
  -8   0   1      347.33      362.37     67.08 o
  -7   0   1      141.89      144.67     37.45 o
  -6   0   1      309.94      286.93     49.67 o
  -5   0   1      284.08      241.22     40.37 o
  -4   0   1       24.53       17.06     20.81 o
  -3   0   1     3142.76     3582.72    124.07 o
  -2   0   1      246.74      278.67     29.88 o
  -1   0   1      827.84     1009.43     98.06 o
   1   0   1     8769.74     9383.46    135.79 o
   2   0   1     6073.37     6563.78    104.55 o
   3   0   1     3157.38     3312.11    115.29 o
   4   0   1        6.02       17.94      8.76 o
   5   0   1       96.86      124.31     29.61 o
   6   0   1      371.56      370.33     55.93 o
   7   0   1      450.65      494.36     44.63 o
   8   0   1       28.39       24.79     20.80 o
   9   0   1       30.09       13.32     16.95 o
  -9   1   1       29.59       33.73     18.61 o
  -8   1   1       50.01       43.78     18.52 o
  -7   1   1      484.23      450.34     47.50 o
  -6   1   1      161.50      152.88     25.73 o
  -5   1   1       55.69       52.78     12.85 o
  -4   1   1     1716.25     1658.16     66.03 o
  -3   1   1        0.50        5.75      6.81 o
  -2   1   1        7.04       15.12      5.57 o
  -1   1   1     4017.14     4733.05    276.28 o
   0   1   1      346.97      434.40     22.44 o
   1   1   1     1870.84     2219.50    170.14 o
   2   1   1      327.39      414.01     18.21 o
   3   1   1      750.55      677.59     24.46 o
   4   1   1     1854.15     2104.09     90.53 o
   5   1   1        5.59        6.33      6.90 o
   6   1   1      350.86      359.81     29.23 o
   7   1   1      307.48      319.22     28.94 o
   8   1   1       13.93       14.89     13.03 o
   9   1   1       43.77       52.80     21.59 o
  -9   2   1       57.86       49.89     18.87 o
  -8   2   1      111.19      111.93     27.65 o
  -7   2   1      113.45      115.30     24.66 o
  -6   2   1       38.57       43.42     13.70 o
  -5   2   1      538.61      468.82     38.26 o
  -4   2   1      148.17      123.70     18.14 o
  -3   2   1     1265.36     1289.32     97.52 o
  -2   2   1      611.51      637.15     18.60 o
  -1   2   1       10.28        9.41      2.80 o
   0   2   1     6684.26     7029.55    378.19 o
   1   2   1     4583.53     5081.52    217.92 o
   2   2   1      334.72      453.19     12.04 o
   3   2   1     5386.91     5891.42    103.26 o
   4   2   1      652.52      613.89     31.56 o
   5   2   1      833.35      846.89     37.37 o
   6   2   1      330.45      317.08     26.37 o
   7   2   1      279.82      333.81     89.09 o
   8   2   1       36.51       25.68     16.52 o
   9   2   1        6.69        4.47     22.38 o
  -9   3   1        6.03        0.00     11.81 o
  -8   3   1       87.41       86.02     24.00 o
  -7   3   1      680.31      617.79     53.44 o
  -6   3   1        9.65        9.79     11.61 o
  -5   3   1       42.47       45.77     21.10 o
  -4   3   1     5298.50     5271.30     93.90 o
  -3   3   1      663.48      699.95     23.74 o
  -2   3   1      974.03     1036.63     23.85 o
  -1   3   1    13697.85    14700.20    249.07 o
   0   3   1     3009.19     3665.55    186.55 o
   1   3   1     1044.69     1070.16     19.76 o
   2   3   1     2571.21     2733.72     40.77 o
   3   3   1      692.29      641.92     19.79 o
   4   3   1       83.91       84.97      8.63 o
   5   3   1       75.60       78.53     12.48 o
   6   3   1      276.88      308.53     23.19 o
   7   3   1       57.24       53.65     16.72 o
   8   3   1       98.97      146.84     28.87 o
   9   3   1       28.79       38.20     17.52 o
  -9   4   1        0.15       23.55     15.86 o
  -8   4   1      184.31      211.83     34.72 o
  -7   4   1       91.51      117.50     24.12 o
  -6   4   1      596.32      501.76     44.64 o
  -5   4   1      582.51      539.34     24.14 o
  -4   4   1      168.97      131.27     10.18 o
  -3   4   1     3307.47     3534.79     54.62 o
  -2   4   1      846.83      806.68     19.08 o
  -1   4   1     3979.08     4299.24     55.56 o
   0   4   1     2279.89     2306.67     26.56 o
   1   4   1      141.30      132.73      9.03 o
   2   4   1     1361.26     1333.54     46.66 o
   3   4   1     2038.91     1960.81     68.68 o
   4   4   1      574.78      597.80     19.23 o
   5   4   1      171.22      155.60     12.83 o
   6   4   1      937.57      892.38     58.97 o
   7   4   1      109.20      131.26     26.38 o
   8   4   1        2.06        9.81     13.55 o
   9   4   1       28.63       10.54     23.11 o
  -8   5   1      171.51      162.70     31.30 o
  -7   5   1       38.16       49.36     14.34 o
  -6   5   1       12.72        0.89      9.64 o
  -5   5   1       62.79       60.57     15.23 o
  -4   5   1     1723.05     1707.30     66.67 o
  -3   5   1       26.46       25.92     17.21 o
  -2   5   1      186.46      159.78      8.55 o
  -1   5   1     3737.03     3663.80     37.68 o
   0   5   1        4.37        8.08      1.91 o
   1   5   1      491.54      497.12     19.76 o
   2   5   1       16.43        7.83      2.51 o
   3   5   1     1651.67     1835.12     60.04 o
   4   5   1     1885.23     2008.76     60.76 o
   5   5   1        0.06        0.00      7.97 o
   6   5   1      437.03      466.25     35.67 o
   7   5   1      390.10      368.45     33.91 o
   8   5   1        0.73       29.63     13.76 o
  -8   6   1       76.04       95.23     24.62 o
  -7   6   1       20.17        6.78      7.87 o
  -6   6   1       13.26       15.20     14.98 o
  -5   6   1      140.69      152.14     22.27 o
  -4   6   1        3.75       18.18     19.89 o
  -3   6   1     1137.74     1047.07     39.26 o
  -2   6   1     1160.81     1186.29     22.81 o
  -1   6   1      790.31      813.96     17.48 o
   0   6   1     1248.79     1186.47     32.91 o
   1   6   1       51.20       49.69      6.14 o
   2   6   1      398.50      357.22     17.60 o
   3   6   1     1994.83     1977.16     61.67 o
   4   6   1      218.92      221.84     19.95 o
   5   6   1      564.35      574.62     31.91 o
   6   6   1      411.71      392.61     39.17 o
   7   6   1       88.67      121.03     20.48 o
   8   6   1       30.39       32.25     20.58 o
  -8   7   1        0.12        0.00     14.29 o
  -7   7   1      437.74      464.60     46.39 o
  -6   7   1      152.09      148.17     23.44 o
  -5   7   1        2.53       26.42     12.31 o
  -4   7   1     1813.02     1751.63     61.18 o
  -3   7   1      143.45      136.60     10.82 o
  -2   7   1      162.91      170.54      9.95 o
  -1   7   1     3430.89     3275.68     43.83 o
   0   7   1       98.65       94.10      5.91 o
   1   7   1      236.36      211.34     11.82 o
   2   7   1      297.92      260.67     19.22 o
   3   7   1      153.01      134.35     11.97 o
   4   7   1      806.49      832.79     38.05 o
   5   7   1       46.92       36.35      9.66 o
   6   7   1       82.15       85.85     16.07 o
   7   7   1       91.94       74.04     16.40 o
   8   7   1       14.30       39.30     19.96 o
  -8   8   1       87.76      111.53     30.54 o
  -7   8   1      107.11      123.66     20.81 o
  -6   8   1      157.26      149.29     21.89 o
  -5   8   1      163.46      170.72     21.86 o
  -4   8   1       20.64       32.10     10.58 o
  -3   8   1     1112.50     1073.86     44.52 o
  -2   8   1       16.01       16.11      3.40 o
  -1   8   1       28.77       30.80      4.19 o
   0   8   1     3262.67     3224.60     61.97 o
   1   8   1      158.85      177.62     11.60 o
   2   8   1      195.02      166.59     12.57 o
   3   8   1      936.82      863.38     31.22 o
   4   8   1       80.32       82.84     11.74 o
   5   8   1        1.94        8.45      7.08 o
   6   8   1       48.65       32.40     12.91 o
   7   8   1      328.75      324.88     42.46 o
   8   8   1       18.91        0.21     12.75 o
  -8   9   1       69.70       59.26     47.56 o
  -7   9   1      339.02      318.67     43.60 o
  -6   9   1       15.17       23.12     19.98 o
  -5   9   1       19.16       16.43      7.97 o
  -4   9   1      545.78      544.05     30.12 o
  -3   9   1       33.39       32.10      6.10 o
  -2   9   1       95.90       81.55      7.55 o
  -1   9   1      712.89      636.97     18.06 o
   0   9   1       76.70       73.68      5.55 o
   1   9   1      370.93      353.56     16.30 o
   2   9   1      872.55      804.32     30.70 o
   3   9   1      425.05      428.89     48.59 o
   4   9   1       54.21       49.09      8.99 o
   5   9   1        2.07       13.60     10.26 o
   6   9   1      224.61      194.95     32.30 o
   7   9   1       69.33       73.19     21.71 o
   8   9   1       26.74       26.46     13.07 o
  -7  10   1       32.62       50.70     27.85 o
  -6  10   1       38.44       61.40     20.55 o
  -5  10   1      302.04      298.11     28.04 o
  -4  10   1       42.80       56.24     18.08 o
  -3  10   1      431.81      422.16     19.08 o
  -2  10   1      222.75      227.27     14.29 o
  -1  10   1       36.57       24.32      5.59 o
   0  10   1     1505.20     1383.38     37.66 o
   1  10   1       49.29       46.92      6.94 o
   2  10   1        4.59        5.47      4.90 o
   3  10   1     1248.21     1208.07     40.79 o
   4  10   1       34.36       28.22     10.43 o
   5  10   1       97.80       85.12     16.62 o
   6  10   1       86.29       43.99     21.20 o
   7  10   1       33.01       26.12     15.81 o
  -7  11   1       24.36       34.94     25.13 o
  -6  11   1       16.61       23.29     12.22 o
  -5  11   1        5.70        4.98      8.74 o
  -4  11   1      409.04      445.67     29.36 o
  -3  11   1       20.42       23.13      8.77 o
  -2  11   1      298.43      271.52     16.39 o
  -1  11   1     1438.82     1432.74     45.58 o
   0  11   1        7.40        4.78      4.59 o
   1  11   1      208.12      190.92     13.30 o
   2  11   1       54.22       42.07     11.02 o
   3  11   1       25.43       29.81      7.72 o
   4  11   1      405.52      395.44     42.25 o
   5  11   1        4.06        0.00     12.96 o
   6  11   1       45.56       36.83     16.32 o
   7  11   1       31.40       20.24     32.83 o
  -6  12   1       35.78       10.05     12.32 o
  -5  12   1       19.90       12.55     18.66 o
  -4  12   1        3.28       18.88      8.88 o
  -3  12   1      252.92      247.27     20.78 o
  -2  12   1       54.75       66.34      8.93 o
  -1  12   1       32.20       16.52      9.57 o
   0  12   1       75.71       69.09      7.44 o
   1  12   1        4.72        7.92      5.21 o
   2  12   1      819.64      775.67     42.39 o
   3  12   1      146.19      176.29     22.27 o
   4  12   1      137.62      145.08     21.53 o
   5  12   1      167.60      153.92     24.26 o
   6  12   1      249.94      216.02     36.36 o
  -6  13   1        0.48        1.28     10.85 o
  -5  13   1       36.96       41.78     15.19 o
  -4  13   1      455.11      460.92     52.81 o
  -3  13   1       58.99       45.43     10.19 o
  -2  13   1       26.78       30.20      6.73 o
  -1  13   1      346.83      341.19     20.79 o
   0  13   1       13.66       14.08      5.96 o
   1  13   1       65.16       75.56     10.23 o
   2  13   1       57.56       49.23     11.08 o
   3  13   1      143.41      180.98     22.90 o
   4  13   1      114.24      129.03     21.54 o
   5  13   1        0.36        2.53     14.75 o
   6  13   1       57.61       21.03     35.31 o
  -5  14   1       99.85      105.70     22.46 o
  -4  14   1        8.47       17.02      9.50 o
  -3  14   1      371.13      384.68     46.01 o
  -2  14   1      300.53      281.46     35.59 o
  -1  14   1       35.61       35.01      9.27 o
   0  14   1      491.46      475.90     30.12 o
   1  14   1        3.16        6.96      8.71 o
   2  14   1       53.86       31.53     10.13 o
   3  14   1      176.78      184.91     20.61 o
   4  14   1       16.58       17.21     16.32 o
   5  14   1       40.28       57.03     14.67 o
  -4  15   1      108.91      126.86     29.38 o
  -3  15   1        6.34       33.21     16.82 o
  -2  15   1       49.80       23.75     15.34 o
  -1  15   1      203.59      230.06     23.54 o
   0  15   1        1.17        6.34     13.52 o
   1  15   1        2.79        9.72      6.98 o
   2  15   1       10.90        0.00      7.19 o
   3  15   1      179.34      235.10     28.20 o
   4  15   1       92.93       63.92     18.48 o
  -3  16   1       95.66      185.68     34.91 o
  -2  16   1        0.39        0.00     28.82 o
  -1  16   1       13.75       44.03     14.03 o
   0  16   1      132.86      169.70     25.03 o
   1  16   1        3.78       10.72     18.99 o
   2  16   1       87.31      107.84     19.50 o
   3  16   1       69.16      132.44     26.94 o
  -2  17   1       14.44        0.00     11.28 o
  -1  17   1       79.79       91.64     20.35 o
   0  17   1        1.81        4.29     14.73 o
   1  17   1      137.66      149.55     30.77 o
   2  17   1       47.93       26.90     27.26 o
  -9   0   2       60.17       77.28     32.10 o
  -8   0   2      171.47      213.75     49.77 o
  -7   0   2      203.68      226.80     49.73 o
  -6   0   2      156.64      199.08     40.74 o
  -5   0   2     1963.94     2063.29    120.44 o
  -4   0   2       21.76       46.42     26.72 o
  -3   0   2      163.10      163.68     29.94 o
  -2   0   2      766.13      785.64     33.53 o
  -1   0   2      871.29      901.24     29.89 o
   0   0   2        7.82       13.49      6.09 o
   1   0   2     1690.20     1845.66     30.12 o
   2   0   2       28.36       22.13      2.99 o
   3   0   2     3800.65     4163.12    116.86 o
   4   0   2      651.11      619.05     39.87 o
   5   0   2        4.40        9.15      9.09 o
   6   0   2       55.69       50.57     13.64 o
   7   0   2      486.55      490.25     44.76 o
   8   0   2      132.36      112.55     37.03 o
   9   0   2        3.40       18.04     21.95 o
  -9   1   2       15.75       17.21     18.04 o
  -8   1   2       23.48       28.99     16.20 o
  -7   1   2      771.40      778.37     61.54 o
  -6   1   2       41.64       30.25     14.41 o
  -5   1   2       82.82      109.65     23.33 o
  -4   1   2     1552.34     1575.66     66.39 o
  -3   1   2      335.28      384.05     21.99 o
  -2   1   2       11.00       22.42      4.66 o
  -1   1   2      677.72      629.03     16.12 o
   0   1   2     4947.67     5129.19    120.06 o
   1   1   2     1085.26     1111.95     21.85 o
   2   1   2     3726.13     3700.22     82.65 o
   3   1   2     1771.72     1694.14     38.14 o
   4   1   2      138.81      180.58     14.58 o
   5   1   2      241.75      231.14     19.01 o
   6   1   2      382.18      408.36     26.37 o
   7   1   2        4.93        7.07      6.96 o
   8   1   2       17.56       25.57     15.18 o
   9   1   2       81.64      121.14     27.45 o
  -9   2   2       34.97       24.64     48.28 o
  -8   2   2      286.73      308.31     42.62 o
  -7   2   2      215.76      195.63     32.04 o
  -6   2   2      359.26      386.45     40.57 o
  -5   2   2      487.34      464.58     28.70 o
  -4   2   2       52.52       60.83      9.43 o
  -3   2   2      717.32      725.65     29.21 o
  -2   2   2        2.31        0.00      3.98 o
  -1   2   2     3357.46     3447.26    120.77 o
   0   2   2     6796.18     6488.49    267.18 o
   1   2   2        4.42        7.82      2.33 o
   2   2   2     2063.10     1960.96     56.56 o
   3   2   2      579.14      594.16     20.44 o
   4   2   2        8.10        4.80      4.28 o
   5   2   2      482.90      496.72     26.25 o
   6   2   2      759.04      747.35     35.23 o
   7   2   2      187.00      178.41     23.26 o
   8   2   2       11.60       13.27      9.11 o
   9   2   2        9.70       26.08     14.90 o
  -9   3   2       42.39       32.67     13.95 o
  -8   3   2        0.03        0.00     19.89 o
  -7   3   2      139.47      143.26     27.40 o
  -6   3   2        9.87        5.59     11.80 o
  -5   3   2      345.56      368.86     24.44 o
  -4   3   2     2083.74     2183.19     56.57 o
  -3   3   2        0.84        0.00      3.57 o
  -2   3   2      892.59      900.55     20.43 o
  -1   3   2     8517.01     9231.01    387.78 o
   0   3   2       94.92      106.35      7.07 o
   1   3   2      347.73      394.93      9.46 o
   2   3   2      382.72      378.11     11.62 o
   3   3   2       35.14       42.90      4.90 o
   4   3   2      120.36       95.08     10.37 o
   5   3   2       43.25       55.50      8.07 o
   6   3   2      204.32      217.53     19.53 o
   7   3   2       18.07       22.14      8.54 o
   8   3   2       24.60       33.40      9.62 o
   9   3   2       48.53       62.99     22.47 o
  -8   4   2      211.44      223.59     35.41 o
  -7   4   2      125.23      140.72     27.43 o
  -6   4   2       60.98       60.50     17.84 o
  -5   4   2      676.18      655.97     31.36 o
  -4   4   2      170.03      160.57     14.48 o
  -3   4   2     1062.50     1081.66     34.80 o
  -2   4   2     1088.68     1192.61     24.63 o
  -1   4   2       31.91       42.24      3.75 o
   0   4   2      149.95      160.23      8.47 o
   1   4   2      125.16      150.51      9.22 o
   2   4   2      966.15      938.94     23.43 o
   3   4   2     1921.19     1984.63     36.67 o
   4   4   2      786.24      812.54     32.79 o
   5   4   2       86.81       92.90     11.25 o
   6   4   2      131.83      147.42     19.50 o
   7   4   2       96.87      119.05     17.09 o
   8   4   2       15.78       46.59     19.55 o
  -8   5   2       92.76       98.12     24.97 o
  -7   5   2      204.92      208.81     32.89 o
  -6   5   2       61.55       68.85     18.09 o
  -5   5   2       51.54       54.27     16.65 o
  -4   5   2     1438.88     1461.66     39.42 o
  -3   5   2      354.63      340.52     19.86 o
  -2   5   2      756.55      830.95     21.23 o
  -1   5   2     2681.14     2863.11    102.18 o
   0   5   2      418.89      413.58     28.28 o
   1   5   2       54.60       68.22      6.53 o
   2   5   2     1124.11     1129.71     38.94 o
   3   5   2     1679.70     1703.19     31.90 o
   4   5   2      153.72      183.57     20.17 o
   5   5   2       31.62       25.34      6.60 o
   6   5   2      707.67      701.18     42.52 o
   7   5   2      106.72       99.27     18.87 o
   8   5   2        0.27        0.00      9.11 o
  -8   6   2      159.58      159.31     31.26 o
  -7   6   2       13.95       14.59     13.11 o
  -6   6   2      124.04      119.02     23.02 o
  -5   6   2      466.50      447.25     80.50 o
  -4   6   2        9.58       11.44     10.76 o
  -3   6   2      273.61      293.80     17.70 o
  -2   6   2       18.86       14.33      4.88 o
  -1   6   2       23.15       17.96      4.06 o
   0   6   2     2327.06     2338.20    149.79 o
   1   6   2      452.93      620.56     20.82 o
   2   6   2       40.59       37.90      4.51 o
   3   6   2       69.60       59.07      5.43 o
   4   6   2      342.96      307.48     18.25 o
   5   6   2      573.37      553.21     34.70 o
   6   6   2      201.54      184.63     20.37 o
   7   6   2      213.36      224.06     26.40 o
   8   6   2        7.86        8.80     10.55 o
  -8   7   2       11.37       13.88     12.21 o
  -7   7   2      483.04      481.15     49.56 o
  -6   7   2       69.55       40.94     16.76 o
  -5   7   2       53.26       44.95     15.66 o
  -4   7   2      981.01      979.00     45.26 o
  -3   7   2        7.19        0.47      4.43 o
  -2   7   2        4.52       10.46      9.84 o
  -1   7   2      742.94      707.86     19.83 o
   0   7   2      516.81      463.57     47.94 o
   1   7   2      246.39      271.85     14.78 o
   2   7   2      564.23      576.30     28.50 o
   3   7   2      496.26      501.86     15.28 o
   4   7   2       17.55       21.28     10.99 o
   5   7   2       66.19       54.54     11.71 o
   6   7   2      208.18      214.66     21.15 o
   7   7   2        0.61        0.00     10.02 o
   8   7   2       14.95        0.00     22.60 o
  -8   8   2       48.11       58.96     19.96 o
  -7   8   2        0.84       11.03     18.38 o
  -6   8   2      140.33      150.17     25.91 o
  -5   8   2      350.56      352.38     35.80 o
  -4   8   2      127.49      120.26     16.85 o
  -3   8   2      734.10      719.01     28.06 o
  -2   8   2      406.02      426.59     21.23 o
  -1   8   2      414.56      452.59     16.21 o
   0   8   2      311.30      287.25     13.51 o
   1   8   2       10.33       15.73      5.55 o
   2   8   2      792.13      745.84     33.15 o
   3   8   2     1624.93     1561.06     55.87 o
   4   8   2       48.56       65.74     10.80 o
   5   8   2        8.81        6.58      7.32 o
   6   8   2       16.02       11.95     13.14 o
   7   8   2      126.01      116.53     24.28 o
   8   8   2       22.39        0.00     17.97 o
  -7   9   2       97.71      115.75     21.94 o
  -6   9   2       66.02       65.23     23.16 o
  -5   9   2       93.40       97.05     15.51 o
  -4   9   2      448.96      461.69     29.03 o
  -3   9   2       61.22       56.33      8.00 o
  -2   9   2      182.20      191.45     14.94 o
  -1   9   2      601.52      584.75     19.43 o
   0   9   2      673.11      591.09     36.25 o
   1   9   2     1145.37     1305.60     55.75 o
   2   9   2      614.56      534.93     20.31 o
   3   9   2       67.57       61.12      9.31 o
   4   9   2      551.38      576.07     49.51 o
   5   9   2       18.87        1.84     17.58 o
   6   9   2        6.98       15.53     23.57 o
   7   9   2        2.23        0.00     12.69 o
  -7  10   2        0.35       17.90     23.18 o
  -6  10   2      121.33      130.16     21.02 o
  -5  10   2      394.98      387.73     29.78 o
  -4  10   2      180.44      185.42     20.17 o
  -3  10   2       40.66       38.71      7.22 o
  -2  10   2       13.45       18.95      6.96 o
  -1  10   2       87.72       87.01      7.41 o
   0  10   2      420.70      384.49     26.04 o
   1  10   2       27.87       31.26      5.86 o
   2  10   2      369.47      423.64     28.58 o
   3  10   2       67.39       64.77      8.99 o
   4  10   2        3.21        4.58     16.90 o
   5  10   2      140.33      135.07     27.59 o
   6  10   2       68.65       56.88     15.15 o
   7  10   2       82.54       71.01     19.56 o
  -7  11   2      155.19      104.50     55.94 o
  -6  11   2        2.40        2.92     10.13 o
  -5  11   2        2.21        0.00     10.29 o
  -4  11   2      521.56      542.64     33.74 o
  -3  11   2        2.62        0.00      7.05 o
  -2  11   2       40.75       36.02     11.84 o
  -1  11   2      386.67      407.25     19.03 o
   0  11   2       57.69       39.41      6.36 o
   1  11   2       35.70       35.51     17.87 o
   2  11   2      152.73      178.68     20.49 o
   3  11   2      279.26      244.02     31.47 o
   4  11   2        8.79       17.89     12.59 o
   5  11   2        0.88        1.17     11.55 o
   6  11   2      236.39      253.02     32.66 o
   7  11   2       12.54       16.50     18.60 o
  -6  12   2       10.87        8.76     10.87 o
  -5  12   2       98.24      130.53     18.28 o
  -4  12   2      105.99      112.69     14.72 o
  -3  12   2      160.33      146.88     16.83 o
  -2  12   2       66.29       71.33      9.19 o
  -1  12   2       39.47       32.13      9.65 o
   0  12   2      159.06      149.59     14.88 o
   1  12   2      160.38      126.08     16.48 o
   2  12   2      187.10      188.34     21.05 o
   3  12   2      623.05      676.12     55.95 o
   4  12   2      160.92      185.35     31.97 o
   5  12   2       73.31       56.55     16.46 o
   6  12   2       36.44       46.86     18.56 o
  -6  13   2        0.64        0.00     17.63 o
  -5  13   2       39.12       31.74     12.35 o
  -4  13   2      237.94      264.13     24.24 o
  -3  13   2        5.52        3.43     11.61 o
  -2  13   2       96.81      108.54     16.52 o
  -1  13   2      408.87      380.33     23.88 o
   0  13   2       15.45        8.86      5.70 o
   1  13   2       24.76       13.17      9.70 o
   2  13   2       79.04      108.20     17.92 o
   3  13   2      143.44      186.70     24.01 o
   4  13   2       69.88       75.91     23.48 o
   5  13   2        3.94        7.39     10.74 o
   6  13   2       56.58       64.82     20.89 o
  -5  14   2       53.10       56.02     60.26 o
  -4  14   2        0.13       15.41     19.82 o
  -3  14   2      263.94      242.44     26.03 o
  -2  14   2      102.36       72.55     13.23 o
  -1  14   2        8.34       10.30      8.46 o
   0  14   2      161.71      182.84     18.16 o
   1  14   2       52.94       50.90      7.93 o
   2  14   2       25.11       27.89     11.29 o
   3  14   2        2.35       19.99     20.16 o
   4  14   2       14.68       47.37     19.24 o
   5  14   2       29.93       29.79     20.81 o
  -4  15   2       86.78      110.47     29.32 o
  -3  15   2        0.32        0.00     32.82 o
  -2  15   2       36.68       19.54     20.98 o
  -1  15   2       88.31       98.58     13.76 o
   0  15   2       47.79       54.38     10.05 o
   1  15   2      186.56      186.83     23.85 o
   2  15   2       12.67       26.82     13.98 o
   3  15   2       20.35       64.15     23.30 o
   4  15   2       98.32      110.82     21.31 o
  -3  16   2       35.04       26.77     21.81 o
  -2  16   2       33.11       21.07     12.87 o
  -1  16   2       35.49       59.80     19.86 o
   0  16   2       27.69       24.23      8.39 o
   1  16   2        7.82       12.25     12.26 o
   2  16   2       82.41       87.12     16.51 o
   3  16   2      116.56      135.17     31.08 o
  -2  17   2        1.36       11.18     11.65 o
  -1  17   2       16.69       43.21     16.90 o
   0  17   2       19.91       33.63     12.53 o
   1  17   2        7.36        0.00     15.11 o
   2  17   2       42.30        7.07     15.18 o
  -8   0   3      349.18      314.51     61.07 o
  -7   0   3      178.55      171.62     39.79 o
  -6   0   3      171.36      238.92     47.94 o
  -5   0   3     2075.46     2117.11    122.97 o
  -4   0   3       50.81       67.04     29.02 o
  -3   0   3     1564.53     1584.98     86.23 o
  -2   0   3       56.51       27.92     12.09 o
  -1   0   3       19.05       36.49      6.90 o
   0   0   3      256.05      285.95     22.96 o
   1   0   3      271.36      305.73     17.34 o
   2   0   3      673.61      623.41     26.75 o
   3   0   3       17.16       24.53      6.54 o
   4   0   3      728.46      679.14     29.02 o
   5   0   3      673.33      683.20     34.93 o
   6   0   3       18.66       30.80     13.75 o
   7   0   3      485.75      509.45     46.33 o
   8   0   3        1.46       13.32     20.35 o
  -8   1   3       43.44       25.22     14.68 o
  -7   1   3      431.29      424.22     46.57 o
  -6   1   3      235.19      256.62     34.17 o
  -5   1   3      144.31      150.96     26.25 o
  -4   1   3      936.09      881.22     51.20 o
  -3   1   3       59.39       76.71     14.97 o
  -2   1   3      266.61      291.40     13.94 o
  -1   1   3      335.71      310.75      9.59 o
   0   1   3     4335.02     4271.78     59.71 o
   1   1   3     1824.50     1735.34     62.31 o
   2   1   3      617.29      684.55     17.25 o
   3   1   3      992.95      940.50     26.63 o
   4   1   3      457.26      423.99     16.09 o
   5   1   3       62.31       65.64      9.28 o
   6   1   3      139.76      147.34     15.13 o
   7   1   3       20.46       20.35      8.08 o
   8   1   3       21.77       28.08     12.68 o
  -8   2   3      173.46      169.56     30.79 o
  -7   2   3        6.01        3.37     15.44 o
  -6   2   3      586.95      594.74     50.93 o
  -5   2   3      482.21      439.65     39.48 o
  -4   2   3     1184.32     1147.64     57.81 o
  -3   2   3      518.48      537.53     29.08 o
  -2   2   3     1896.13     1851.58     32.61 o
  -1   2   3     2264.09     2274.10     53.27 o
   0   2   3     1170.47     1232.62     40.19 o
   1   2   3      138.51      145.25      8.49 o
   2   2   3     2901.75     2761.10     48.10 o
   3   2   3      800.72      899.72     26.69 o
   4   2   3      153.98      124.59     12.31 o
   5   2   3       49.12       57.51      8.58 o
   6   2   3      134.97      131.83     13.81 o
   7   2   3       69.45       81.67     14.23 o
   8   2   3       44.33       27.19     12.69 o
  -8   3   3       29.38       46.58     17.80 o
  -7   3   3      344.32      314.03     39.79 o
  -6   3   3       37.37       48.74     17.14 o
  -5   3   3        8.52       20.73     11.81 o
  -4   3   3     1129.70     1098.99     57.00 o
  -3   3   3      704.36      723.09     28.57 o
  -2   3   3      763.98      754.19     18.47 o
  -1   3   3     1133.96     1116.88     50.42 o
   0   3   3     2294.20     2120.63     64.95 o
   1   3   3      434.45      450.15     12.76 o
   2   3   3      644.81      656.42     16.71 o
   3   3   3     2763.89     2651.13     70.06 o
   4   3   3       45.25       46.39      8.06 o
   5   3   3       26.95       25.57      6.51 o
   6   3   3     1012.31      996.45     33.90 o
   7   3   3       13.85        8.03      8.05 o
   8   3   3        1.14        7.73     10.44 o
  -8   4   3      342.60      323.30     44.04 o
  -7   4   3        3.17       14.08     14.41 o
  -6   4   3       38.78       47.30     16.46 o
  -5   4   3      644.52      621.11     49.02 o
  -4   4   3      415.04      411.95     31.78 o
  -3   4   3      583.40      568.73     25.40 o
  -2   4   3        4.76        1.13      3.80 o
  -1   4   3     1904.88     1901.11    109.68 o
   0   4   3      615.03      597.65     21.44 o
   1   4   3      166.43      171.66      6.90 o
   2   4   3      347.52      309.94     16.69 o
   3   4   3       45.60       49.99      6.29 o
   4   4   3      344.19      327.61     13.20 o
   5   4   3      956.95      929.37     33.15 o
   6   4   3        0.78        0.00      6.56 o
   7   4   3       94.11       87.75     14.94 o
   8   4   3        8.50        7.64     10.27 o
  -8   5   3       34.73       48.50     18.55 o
  -7   5   3      218.05      242.69     35.42 o
  -6   5   3      101.35       94.67     20.19 o
  -5   5   3      369.84      374.21     36.61 o
  -4   5   3     1005.05     1050.24     37.14 o
  -3   5   3      196.47      199.60     13.33 o
  -2   5   3     1600.40     1564.12     49.74 o
  -1   5   3     3149.48     3265.48    236.30 o
   0   5   3      170.63      138.83     10.14 o
   1   5   3      347.32      348.18     39.45 o
   2   5   3      438.67      424.57     16.98 o
   3   5   3      212.35      165.25      9.08 o
   4   5   3       93.23       95.00      8.58 o
   5   5   3       18.75       22.68      7.09 o
   6   5   3      322.30      338.29     26.13 o
   7   5   3        1.25        3.81      7.18 o
   8   5   3        3.16       19.81     12.35 o
  -8   6   3      252.21      257.04     39.90 o
  -7   6   3        0.25       33.50     21.73 o
  -6   6   3      404.25      366.62     40.40 o
  -5   6   3      237.83      251.28     31.97 o
  -4   6   3      165.07      190.59     16.67 o
  -3   6   3      768.72      723.87     25.57 o
  -2   6   3      842.93      798.64     28.73 o
  -1   6   3      391.57      449.95     34.84 o
   0   6   3      163.06      187.33     15.08 o
   1   6   3      110.56      167.33     16.57 o
   2   6   3      795.09      690.94     20.83 o
   3   6   3        1.69        2.28      2.71 o
   4   6   3      426.10      441.12     17.01 o
   5   6   3        5.42        9.57      6.32 o
   6   6   3       32.58       25.69      8.24 o
   7   6   3      350.66      360.69     51.62 o
   8   6   3       32.12       51.57     21.82 o
  -8   7   3        0.76        0.00     12.57 o
  -7   7   3      161.94      170.64     31.08 o
  -6   7   3      112.15      118.92     34.45 o
  -5   7   3        7.69       22.67     27.81 o
  -4   7   3      206.56      224.71     23.47 o
  -3   7   3       35.70       35.81      7.32 o
  -2   7   3       69.37       69.09     10.20 o
  -1   7   3       30.63       29.61      8.26 o
   0   7   3     1884.10     1943.92    124.18 o
   1   7   3      994.76     1214.64    109.69 o
   2   7   3      172.36      179.70     18.59 o
   3   7   3      757.73      679.83     17.93 o
   4   7   3      103.84       90.72     11.20 o
   5   7   3        0.02        0.00      5.14 o
   6   7   3      157.22      157.03     23.62 o
   7   7   3        1.69       19.82     10.61 o
   8   7   3       13.28       15.57     12.63 o
  -7   8   3       96.18      136.44     27.31 o
  -6   8   3       80.12       90.24     21.80 o
  -5   8   3      713.61      735.46     45.65 o
  -4   8   3      215.81      259.64     25.36 o
  -3   8   3      514.86      480.22     24.47 o
  -2   8   3      130.43      132.84     13.31 o
  -1   8   3      519.52      494.94     23.06 o
   0   8   3      470.95      516.40     44.15 o
   1   8   3      165.11      219.16     23.97 o
   2   8   3      486.89      473.75     32.70 o
   3   8   3      290.41      259.38     13.76 o
   4   8   3       28.60       31.24      7.73 o
   5   8   3      449.86      483.16     39.49 o
   6   8   3        0.40        7.23     13.52 o
   7   8   3       14.48       33.06     17.23 o
  -7   9   3      298.82      284.12     39.04 o
  -6   9   3        0.49       15.26     14.32 o
  -5   9   3        6.82       16.22     26.33 o
  -4   9   3      666.18      689.08     43.92 o
  -3   9   3      138.65      143.08     16.86 o
  -2   9   3      356.59      377.05     23.53 o
  -1   9   3      337.72      347.41     15.14 o
   0   9   3      990.42     1073.45     70.39 o
   1   9   3      549.05      619.05     26.29 o
   2   9   3      493.86      463.28     34.21 o
   3   9   3      690.27      731.58     44.24 o
   4   9   3      100.64       94.10     16.46 o
   5   9   3      282.97      243.71     29.16 o
   6   9   3      109.55      107.76     21.64 o
   7   9   3       20.94       25.50     10.80 o
  -7  10   3        3.63       31.69     19.08 o
  -6  10   3      119.86      123.55     21.26 o
  -5  10   3      225.47      227.32     23.29 o
  -4  10   3       22.03       30.99     11.83 o
  -3  10   3       15.90       24.05      7.12 o
  -2  10   3       96.26       74.14     13.33 o
  -1  10   3      314.68      309.35     13.15 o
   0  10   3       60.03       66.56      9.71 o
   1  10   3       75.99       87.21     15.64 o
   2  10   3      686.23      715.10     43.29 o
   3  10   3      118.54      114.63     19.03 o
   4  10   3      133.05      116.35     19.36 o
   5  10   3       12.11        5.39      9.95 o
   6  10   3       22.77       20.60     12.27 o
   7  10   3       79.65       56.38     15.41 o
  -6  11   3       44.74       76.22     24.51 o
  -5  11   3      151.23      149.83     22.44 o
  -4  11   3      248.88      275.93     25.14 o
  -3  11   3       22.98       18.15      6.50 o
  -2  11   3       43.44       44.90      7.88 o
  -1  11   3      197.53      206.72     13.39 o
   0  11   3      141.35      143.42     14.64 o
   1  11   3      128.31      136.57     14.15 o
   2  11   3       20.60       27.87     11.82 o
   3  11   3      113.21      134.04     20.45 o
   4  11   3        5.87        0.00      9.81 o
   5  11   3       80.05       71.65     17.31 o
   6  11   3      125.44      132.04     21.37 o
  -6  12   3       14.57       26.16     13.15 o
  -5  12   3      127.67      151.90     20.52 o
  -4  12   3       27.79       45.70     11.95 o
  -3  12   3      404.10      382.12     26.91 o
  -2  12   3       17.73       16.88      7.80 o
  -1  12   3      197.82      202.95     17.91 o
   0  12   3      290.02      280.34     20.51 o
   1  12   3       19.99       22.23      8.73 o
   2  12   3      123.26      131.00     20.66 o
   3  12   3       43.65       43.65     13.91 o
   4  12   3        3.81        0.00     10.29 o
   5  12   3       84.43      100.79     20.91 o
   6  12   3        0.27        0.37     14.08 o
  -5  13   3        3.49       18.54     12.72 o
  -4  13   3       79.91       59.19     15.56 o
  -3  13   3       83.21       76.37     15.61 o
  -2  13   3      263.42      238.00     25.84 o
  -1  13   3      208.34      236.01     20.11 o
   0  13   3       55.90       32.84     10.72 o
   1  13   3       92.35      121.63     16.27 o
   2  13   3       23.23       30.49     15.13 o
   3  13   3       96.86      104.57     20.65 o
   4  13   3       43.59       39.60     16.19 o
   5  13   3        0.09        0.00     16.29 o
  -5  14   3       17.95       56.68     22.62 o
  -4  14   3       71.16       32.22     25.74 o
  -3  14   3       19.46       13.07     13.57 o
  -2  14   3       64.94       59.59     14.74 o
  -1  14   3      163.24      188.58     17.92 o
   0  14   3       68.05       56.27      8.87 o
   1  14   3        1.23        8.31      8.84 o
   2  14   3       72.48      123.75     22.16 o
   3  14   3        2.09        7.17     11.14 o
   4  14   3       89.01       67.03     18.93 o
   5  14   3       40.67       53.60     16.08 o
  -4  15   3       75.15       81.68     24.89 o
  -3  15   3        8.41        1.72     11.44 o
  -2  15   3       46.27       41.57     13.11 o
  -1  15   3       49.97       60.86     12.77 o
   0  15   3      147.73      149.97     17.41 o
   1  15   3      154.83      167.50     20.83 o
   2  15   3      136.52      107.52     21.22 o
   3  15   3       92.71      104.10     19.38 o
   4  15   3        0.44        0.00     12.23 o
  -3  16   3       81.08       48.27     12.91 o
  -2  16   3       11.13       14.05     26.93 o
  -1  16   3       23.44       52.36     12.32 o
   0  16   3       68.46       79.51     12.84 o
   1  16   3        0.23        0.00      7.83 o
   2  16   3       31.14       11.39      8.59 o
   3  16   3       22.15       37.56     16.08 o
   0  17   3       19.91       40.83     14.00 o
  -8   0   4       65.47       22.99     16.22 o
  -7   0   4      280.78      290.80     53.92 o
  -6   0   4      479.01      541.37     69.66 o
  -5   0   4      719.75      717.71     74.33 o
  -4   0   4      354.22      373.87     49.74 o
  -3   0   4      636.98      603.19     58.26 o
  -2   0   4     1647.35     1588.87     56.92 o
  -1   0   4     6403.07     6197.44    115.57 o
   0   0   4      297.58      260.96     27.77 o
   1   0   4       71.37       67.21     18.73 o
   2   0   4     1441.23     1327.68     33.55 o
   3   0   4        3.60       27.19     12.65 o
   4   0   4      234.33      245.92     16.57 o
   5   0   4     1074.41      971.82     45.81 o
   6   0   4       32.38        0.00     14.78 o
   7   0   4       52.55       62.72     16.36 o
   8   0   4       11.11       24.45     24.22 o
  -8   1   4       27.83       21.46     13.07 o
  -7   1   4      311.03      368.75     48.78 o
  -6   1   4       45.28       45.28     15.76 o
  -5   1   4      251.65      231.27     30.99 o
  -4   1   4     1152.91     1124.38     60.02 o
  -3   1   4       29.16       53.68     19.12 o
  -2   1   4     1122.47     1110.80     39.88 o
  -1   1   4      629.07      680.85     26.88 o
   0   1   4     1353.82     1109.18     40.99 o
   1   1   4     1637.73     1635.73     35.77 o
   2   1   4      329.40      296.85     14.51 o
   3   1   4     1315.24     1340.61     41.47 o
   4   1   4      124.50      125.97     11.05 o
   5   1   4       79.35       73.96      7.91 o
   6   1   4      230.21      227.14     21.71 o
   7   1   4       25.40       20.58      8.01 o
   8   1   4        4.17       10.52     22.82 o
  -8   2   4      336.42      331.70     44.58 o
  -7   2   4        4.50        7.60     18.29 o
  -6   2   4       81.04       72.22     19.81 o
  -5   2   4      808.25      824.42     56.21 o
  -4   2   4     1076.44     1000.75     56.51 o
  -3   2   4     1129.19     1073.81     43.31 o
  -2   2   4      420.78      371.78     16.17 o
  -1   2   4      353.07      326.20     19.02 o
   0   2   4     1343.26     1192.20     27.49 o
   1   2   4       20.74       17.75      3.69 o
   2   2   4     1264.16     1188.34     28.68 o
   3   2   4      118.77      150.98     12.36 o
   4   2   4      148.76      130.61     14.55 o
   5   2   4      150.59      144.11     15.36 o
   6   2   4       63.90       75.51     13.82 o
   7   2   4       59.75       65.47     16.21 o
   8   2   4       56.73       59.20     16.96 o
  -8   3   4       26.67       23.51     13.17 o
  -7   3   4       78.69      117.86     25.08 o
  -6   3   4      273.24      270.84     35.28 o
  -5   3   4      370.89      315.11     38.23 o
  -4   3   4      104.69      133.50     33.89 o
  -3   3   4       83.40       84.07     13.58 o
  -2   3   4      988.18      924.41     26.60 o
  -1   3   4      341.40      331.66     16.31 o
   0   3   4     1631.12     1492.28     56.30 o
   1   3   4      857.66      804.41     26.37 o
   2   3   4        0.94        0.72      3.19 o
   3   3   4     1357.89     1358.38     36.94 o
   4   3   4      375.37      358.59     19.99 o
   5   3   4      171.19      178.01     17.89 o
   6   3   4      590.92      616.99     29.84 o
   7   3   4       72.62       61.57     16.47 o
   8   3   4        0.38        0.00     11.11 o
  -8   4   4      283.73      294.71     42.07 o
  -7   4   4        0.01        0.00     13.10 o
  -6   4   4       33.90       31.26     13.57 o
  -5   4   4       18.19       12.36     17.00 o
  -4   4   4       90.33      103.99     16.41 o
  -3   4   4      533.34      543.87     26.60 o
  -2   4   4       60.91       55.65      6.39 o
  -1   4   4     6286.58     5782.67    233.22 o
   0   4   4     2211.99     2037.78     65.56 o
   1   4   4      416.10      417.59     13.32 o
   2   4   4      817.32      890.32     34.65 o
   3   4   4        9.05        8.48      4.10 o
   4   4   4      135.15      117.85     13.20 o
   5   4   4      343.81      347.53     21.61 o
   6   4   4       16.11        9.19      6.72 o
   7   4   4      243.94      228.38     25.45 o
   8   4   4        4.60       24.92     19.75 o
  -8   5   4       45.78       69.92     22.99 o
  -7   5   4      374.52      428.97     48.05 o
  -6   5   4       54.57       51.73     15.84 o
  -5   5   4      104.27       94.31     19.67 o
  -4   5   4     1021.24     1026.17     47.88 o
  -3   5   4       23.97       15.97      7.19 o
  -2   5   4     1505.47     1428.98     35.71 o
  -1   5   4     1574.90     1486.70     90.06 o
   0   5   4      193.61      161.39     12.89 o
   1   5   4      624.07      642.56     30.76 o
   2   5   4      510.09      573.75     37.21 o
   3   5   4      237.82      248.42     14.07 o
   4   5   4       28.68       22.52      7.17 o
   5   5   4        0.48        0.00      5.10 o
   6   5   4      346.19      312.05     25.64 o
   7   5   4        4.02       10.87     10.44 o
   8   5   4        4.69        0.00     15.39 o
  -8   6   4      133.58      173.82     33.23 o
  -7   6   4        0.04       19.97     13.63 o
  -6   6   4       46.12       70.66     20.47 o
  -5   6   4      654.10      686.29     43.75 o
  -4   6   4     1595.50     1486.29     59.69 o
  -3   6   4      388.36      376.95     22.46 o
  -2   6   4      869.60      865.97     33.44 o
  -1   6   4     1018.02      977.49     57.74 o
   0   6   4      916.07      951.60    112.56 o
   1   6   4       57.11       67.33      8.00 o
   2   6   4      518.24      506.09     40.92 o
   3   6   4       83.88       83.62      8.86 o
   4   6   4       55.74       64.39     10.86 o
   5   6   4      142.53      156.77     17.19 o
   6   6   4      159.95      161.22     22.50 o
   7   6   4        7.00       13.29     12.09 o
  -7   7   4       92.73       97.25     25.34 o
  -6   7   4       28.12       20.44     19.12 o
  -5   7   4       72.79       88.07     16.80 o
  -4   7   4      140.89      169.73     20.34 o
  -3   7   4      237.09      248.01     19.07 o
  -2   7   4      647.58      649.96     32.43 o
  -1   7   4      143.38      140.68      8.95 o
   0   7   4     1069.87     1275.00    163.47 o
   1   7   4     1023.00     1367.96    103.21 o
   2   7   4      109.20      117.22     13.23 o
   3   7   4     1020.60      999.87     35.31 o
   4   7   4      200.12      173.97     16.98 o
   5   7   4       17.21       20.35     10.24 o
   6   7   4      189.16      192.68     25.62 o
   7   7   4        2.18        8.21     10.32 o
  -7   8   4       58.44       64.75     26.62 o
  -6   8   4      240.50      285.38     37.10 o
  -5   8   4      245.50      273.91     30.01 o
  -4   8   4        6.51       12.29      5.42 o
  -3   8   4      509.25      483.83     26.75 o
  -2   8   4      110.91      117.55     14.96 o
  -1   8   4      718.06      676.66     37.07 o
   0   8   4      116.08      138.95     14.94 o
   1   8   4        6.07        6.61      4.08 o
   2   8   4      490.65      644.98     81.32 o
   3   8   4       22.98       17.94     10.34 o
   4   8   4      211.73      212.04     25.05 o
   5   8   4      327.41      314.76     32.38 o
   6   8   4       69.88       35.95     11.83 o
   7   8   4      114.48      116.53     23.99 o
  -7   9   4       60.12       41.73     19.14 o
  -6   9   4      111.62      109.58     24.82 o
  -5   9   4      237.37      260.44     28.66 o
  -4   9   4      252.15      260.50     26.72 o
  -3   9   4       47.47       38.46     10.43 o
  -2   9   4      229.94      248.55     18.78 o
  -1   9   4      141.15      146.16     11.37 o
   0   9   4      336.14      402.88     26.02 o
   1   9   4      295.32      364.97     26.63 o
   2   9   4        1.28        7.75      7.29 o
   3   9   4      247.83      267.22     27.71 o
   4   9   4      126.62      111.02     18.85 o
   5   9   4        7.17        1.14     10.13 o
   6   9   4       72.39       74.85     17.91 o
   7   9   4        3.88        3.52      9.66 o
  -6  10   4       18.14       42.51     14.63 o
  -5  10   4      103.57      125.27     18.75 o
  -4  10   4      375.45      365.98     28.76 o
  -3  10   4      220.84      213.19     16.80 o
  -2  10   4       38.54       34.38      8.38 o
  -1  10   4      307.37      315.11     22.42 o
   0  10   4      253.61      310.52     23.58 o
   1  10   4       48.58       42.79     11.29 o
   2  10   4      645.39      714.59     66.63 o
   3  10   4      125.10      112.36     18.79 o
   4  10   4       33.25       26.19     10.81 o
   5  10   4      106.87      113.87     21.07 o
   6  10   4        8.20        2.14      9.94 o
  -6  11   4        1.96       32.17     14.78 o
  -5  11   4       65.63      100.65     23.76 o
  -4  11   4      293.02      308.96     27.21 o
  -3  11   4       33.57       40.73      8.37 o
  -2  11   4      273.68      257.35     17.61 o
  -1  11   4      213.54      224.93     17.61 o
   0  11   4       50.79       71.02     10.62 o
   1  11   4      143.64      190.95     20.33 o
   2  11   4       15.70       32.26     14.66 o
   3  11   4      334.33      330.85     32.78 o
   4  11   4       23.30       17.24     13.99 o
   5  11   4        0.14        8.91     17.00 o
   6  11   4      104.40      120.14     22.92 o
  -5  12   4       90.43      122.83     20.15 o
  -4  12   4       57.15       47.77     14.75 o
  -3  12   4       95.27       72.54     13.46 o
  -2  12   4      127.81       98.20     13.31 o
  -1  12   4      716.06      800.72     64.99 o
   0  12   4      282.22      300.66     23.06 o
   1  12   4      174.24      154.47     18.67 o
   2  12   4       39.41       37.35     20.64 o
   3  12   4        0.44        9.17     11.87 o
   4  12   4        3.01       15.87     12.71 o
   5  12   4       37.16       49.68     17.12 o
  -5  13   4        9.16       24.52     12.35 o
  -4  13   4       36.81       24.55     23.31 o
  -3  13   4       14.80        3.81      8.64 o
  -2  13   4      217.17      200.43     20.18 o
  -1  13   4       92.84       71.38     10.47 o
   0  13   4      126.80      128.25     15.29 o
   1  13   4      128.44      167.40     19.56 o
   2  13   4       34.37       27.22     19.36 o
   3  13   4       63.84      122.22     22.13 o
   4  13   4        0.56        0.00     10.05 o
   5  13   4        5.31       16.84     13.60 o
  -4  14   4       74.66       83.03     18.71 o
  -3  14   4       81.94       55.50     20.55 o
  -2  14   4        2.02        2.58     24.79 o
  -1  14   4       64.60       48.56     12.45 o
   0  14   4       97.92      112.57     14.45 o
   1  14   4       14.18       22.31      7.33 o
   2  14   4      123.18      154.65     24.02 o
   3  14   4        3.59        0.00      9.96 o
   4  14   4       73.54       79.81     21.23 o
  -3  15   4       15.71        0.00      8.34 o
  -2  15   4      102.28       82.44     17.28 o
  -1  15   4       67.56       51.30     10.43 o
   0  15   4       27.50       28.34      8.57 o
   1  15   4       81.20       80.73     18.13 o
   2  15   4        7.72       22.71     11.03 o
   3  15   4       24.68       46.74     20.59 o
  -1  16   4       76.27       85.41     16.62 o
   0  16   4       32.92       53.60     12.41 o
   1  16   4       11.83       18.95     15.32 o
  -8   0   5       25.74       30.72     21.59 o
  -7   0   5       84.40       60.95     30.04 o
  -6   0   5      405.16      343.95     55.86 o
  -5   0   5       44.67       49.07     27.16 o
  -4   0   5      649.70      593.45     66.07 o
  -3   0   5     1442.80     1397.86     93.35 o
  -2   0   5      773.84      706.17     54.34 o
  -1   0   5      489.12      459.72     46.24 o
   0   0   5      733.59      554.96     45.01 o
   1   0   5      590.47      565.98     49.61 o
   2   0   5     2035.17     2011.18     47.77 o
   3   0   5      272.26      252.52     29.74 o
   4   0   5       61.83       51.92     31.12 o
   5   0   5      460.99      506.85     45.37 o
   6   0   5      155.55      112.30     23.82 o
   7   0   5        1.69       15.87     12.62 o
   8   0   5       28.40       71.54     27.67 o
  -8   1   5       17.23       18.54     11.65 o
  -7   1   5       23.57       32.08     16.32 o
  -6   1   5       19.67       16.97     13.02 o
  -5   1   5      720.37      677.20     52.79 o
  -4   1   5      472.57      439.92     64.07 o
  -3   1   5       29.55       60.81     14.15 o
  -2   1   5      973.42      973.09     31.01 o
  -1   1   5      560.24      579.96     24.32 o
   0   1   5      155.96      124.26     15.14 o
   1   1   5      254.50      272.17     21.60 o
   2   1   5       11.61       21.19      5.19 o
   3   1   5      812.51      817.94     34.79 o
   4   1   5      303.35      293.50     23.37 o
   5   1   5        1.61        9.44      9.23 o
   6   1   5      111.05      144.34     22.33 o
   7   1   5        0.48        0.00      7.51 o
   8   1   5        4.18       26.82     16.88 o
  -8   2   5      174.78      165.65     32.18 o
  -7   2   5        0.34        7.37      9.79 o
  -6   2   5       80.62       66.84     18.73 o
  -5   2   5      614.07      566.61     48.93 o
  -4   2   5      127.90      155.44     25.33 o
  -3   2   5      518.60      500.27     24.34 o
  -2   2   5      263.36      235.17     15.63 o
  -1   2   5      506.15      476.21     19.36 o
   0   2   5        3.91        0.24      6.30 o
   1   2   5      237.20      224.27     13.60 o
   2   2   5      798.19      722.64     26.06 o
   3   2   5       40.41       44.67      7.83 o
   4   2   5      123.80      117.81     15.71 o
   5   2   5      434.35      438.96     30.80 o
   6   2   5       85.45       76.96     15.92 o
   7   2   5       31.47       10.99      9.87 o
   8   2   5        4.44        0.00     12.52 o
  -8   3   5       80.56       80.11     23.51 o
  -7   3   5      247.05      234.45     36.82 o
  -6   3   5       49.01       44.80     12.61 o
  -5   3   5      215.93      213.52     35.15 o
  -4   3   5      714.32      715.38     42.64 o
  -3   3   5        5.88       12.97      5.24 o
  -2   3   5      714.91      701.73     30.44 o
  -1   3   5      211.07      212.05     16.21 o
   0   3   5        2.16        1.45      2.00 o
   1   3   5      492.66      465.43     19.71 o
   2   3   5       24.55       14.38      5.04 o
   3   3   5      809.06      805.79     35.25 o
   4   3   5      126.15      168.57     17.85 o
   5   3   5        2.96        9.46     10.65 o
   6   3   5      315.90      318.77     28.27 o
   7   3   5        0.41       10.89     15.05 o
  -7   4   5        1.21       12.17     12.33 o
  -6   4   5       63.02       63.32     18.29 o
  -5   4   5       59.93       71.87     21.12 o
  -4   4   5      774.61      753.67     44.03 o
  -3   4   5       99.36       95.01     12.74 o
  -2   4   5      488.80      503.69     31.25 o
  -1   4   5     2407.28     2270.57     46.74 o
   0   4   5      952.88      858.95     73.16 o
   1   4   5        0.80        0.39      4.66 o
   2   4   5      870.54      857.62     27.99 o
   3   4   5      195.80      197.84     17.82 o
   4   4   5        6.08       16.93      9.06 o
   5   4   5       46.38       68.38     12.18 o
   6   4   5       53.23       65.49     16.23 o
   7   4   5       32.63       32.06     11.47 o
  -7   5   5       91.93      101.05     24.15 o
  -6   5   5      151.34      167.25     30.11 o
  -5   5   5      268.26      260.44     34.38 o
  -4   5   5      151.70      164.00     20.89 o
  -3   5   5       55.65       49.08      9.68 o
  -2   5   5      405.93      411.93     28.52 o
  -1   5   5      219.82      200.85     12.97 o
   0   5   5      265.19      246.46     17.60 o
   1   5   5      372.21      402.90     21.75 o
   2   5   5        0.71        6.38      4.44 o
   3   5   5      282.59      290.68     21.46 o
   4   5   5       74.28       78.74     13.35 o
   5   5   5       34.05       37.72      7.30 o
   6   5   5      113.13      151.85     31.29 o
   7   5   5        2.26        0.00     22.58 o
  -7   6   5       15.14        0.47     12.72 o
  -6   6   5       83.55       77.54     22.72 o
  -5   6   5      116.64      145.88     31.84 o
  -4   6   5       36.70       50.00     13.27 o
  -3   6   5     1113.70     1065.93     40.36 o
  -2   6   5       65.19       51.41     10.27 o
  -1   6   5      400.36      358.36     17.03 o
   0   6   5      386.44      379.65     26.18 o
   1   6   5       21.57       22.21      3.97 o
   2   6   5      847.80      839.88     22.52 o
   3   6   5       18.17       13.86     13.30 o
   4   6   5       40.49       39.06     13.72 o
   5   6   5      255.98      262.81     28.15 o
   6   6   5        1.65       10.19     12.99 o
   7   6   5       34.41       33.06     21.23 o
  -7   7   5       16.70       25.45     14.92 o
  -6   7   5        4.86        0.00     11.65 o
  -5   7   5      373.72      373.83     33.94 o
  -4   7   5      195.66      209.32     20.66 o
  -3   7   5       42.57       49.56     10.40 o
  -2   7   5     1061.38     1019.90     44.58 o
  -1   7   5      337.77      304.16     15.83 o
   0   7   5       88.69       89.76     10.17 o
   1   7   5      414.89      385.92     36.57 o
   2   7   5       21.80       24.26     16.56 o
   3   7   5      364.84      412.64     43.16 o
   4   7   5      248.99      237.01     26.65 o
   5   7   5        4.00       16.16      9.96 o
   6   7   5       46.79       69.65     25.19 o
   7   7   5        0.03        0.84     11.92 o
  -7   8   5        0.75        1.20     12.98 o
  -6   8   5      187.19      160.15     29.97 o
  -5   8   5      236.09      252.80     27.84 o
  -4   8   5      203.26      231.08     20.57 o
  -3   8   5       49.22       63.56     10.27 o
  -2   8   5     1011.80      943.54     35.74 o
  -1   8   5      139.79      132.50     12.70 o
   0   8   5        1.75        3.34      6.13 o
   1   8   5       99.71       86.08     21.64 o
   2   8   5      329.71      410.76     26.74 o
   3   8   5        0.33        0.15     17.12 o
   4   8   5      103.24       99.66     18.99 o
   5   8   5      184.97      158.49     23.43 o
   6   8   5        6.23       56.23     23.53 o
  -6   9   5        0.82        5.46     23.13 o
  -5   9   5      130.42      118.16     20.26 o
  -4   9   5      422.03      427.42     34.79 o
  -3   9   5       73.05       69.25     11.36 o
  -2   9   5       78.96       96.51     13.00 o
  -1   9   5       71.09       73.77      8.84 o
   0   9   5        1.50        0.99      5.75 o
   1   9   5       46.91       60.11     34.83 o
   2   9   5       74.60       69.66     21.12 o
   3   9   5      296.29      332.64     40.61 o
   4   9   5       11.54        4.10     12.41 o
   5   9   5       10.85       18.80     11.71 o
   6   9   5      110.43      111.29     29.84 o
  -6  10   5       22.22        2.91     10.75 o
  -5  10   5       53.23       96.87     19.33 o
  -4  10   5      198.57      194.14     23.44 o
  -3  10   5      414.11      431.52     25.91 o
  -2  10   5       20.30       36.99      7.48 o
  -1  10   5      335.23      376.33     25.82 o
   0  10   5       92.27      105.97     13.21 o
   1  10   5       24.31       16.68      6.49 o
   2  10   5      488.91      574.59     53.29 o
   3  10   5       17.34       13.78     12.16 o
   4  10   5        8.55       25.41     19.12 o
   5  10   5      156.28      166.33     26.35 o
   6  10   5        0.90        2.20      9.56 o
  -5  11   5      173.86      225.41     25.51 o
  -4  11   5       72.82       71.84     14.03 o
  -3  11   5        0.94        0.00     17.49 o
  -2  11   5      297.65      315.84     24.42 o
  -1  11   5       88.12      100.22     12.51 o
   0  11   5       59.54       65.06     11.95 o
   1  11   5       70.23      114.48     14.61 o
   2  11   5        0.56        4.41     14.60 o
   3  11   5      238.77      292.13     39.80 o
   4  11   5      152.86      193.63     27.68 o
   5  11   5        0.40       14.29     11.86 o
  -5  12   5        7.33        0.00     11.82 o
  -4  12   5       27.15       24.40     23.22 o
  -3  12   5       93.82       70.85     11.17 o
  -2  12   5       12.44       19.40      8.12 o
  -1  12   5      108.94      110.43     13.58 o
   0  12   5      171.41      203.98     20.51 o
   1  12   5       14.37       12.52      8.71 o
   2  12   5       71.13       87.23     22.69 o
   3  12   5       13.72        6.94     18.28 o
   4  12   5        7.85       27.10     17.54 o
   5  12   5        5.21       31.33     15.24 o
  -4  13   5       43.91       37.22     15.58 o
  -3  13   5        0.58        0.19      7.57 o
  -2  13   5       77.70       80.67     13.85 o
  -1  13   5       32.01       22.07     13.46 o
   0  13   5       51.21       55.53     11.97 o
   1  13   5      130.04      165.72     23.64 o
   2  13   5        2.43       15.07     20.18 o
   3  13   5       29.71       49.00     20.17 o
   4  13   5        5.57       32.81     22.91 o
  -3  14   5       53.05       47.74     11.57 o
  -2  14   5       13.50        9.59     11.57 o
  -1  14   5      125.28      151.12     19.31 o
   0  14   5       10.69       15.41     14.83 o
   1  14   5        5.44        8.52     15.15 o
   2  14   5      121.96      156.71     25.66 o
   3  14   5        0.96        1.36      9.38 o
  -2  15   5       86.45      104.94     21.21 o
  -1  15   5       14.59       23.43     13.96 o
   0  15   5        0.49        4.22      8.92 o
   1  15   5       31.35       57.24     16.70 o
   2  15   5        0.00        6.43      9.42 o
  -7   0   6        7.89        0.00     16.06 o
  -6   0   6      180.44      138.70     40.43 o
  -5   0   6      155.44      168.49     42.27 o
  -4   0   6      431.56      366.23     56.79 o
  -3   0   6      119.83      144.59     35.18 o
  -2   0   6      208.44      226.22     20.45 o
  -1   0   6      188.16      173.85     24.31 o
   0   0   6       16.07       14.31      8.81 o
   1   0   6       69.45       83.54     19.82 o
   2   0   6     1281.65     1232.35     40.89 o
   3   0   6        3.58        9.89     14.97 o
   4   0   6        9.23        4.98     11.43 o
   5   0   6      268.15      290.50     36.70 o
   6   0   6        1.38       21.18     14.56 o
   7   0   6        4.74        0.00     13.63 o
  -7   1   6       14.23        0.00     19.39 o
  -6   1   6        0.06       11.86     11.82 o
  -5   1   6      324.44      360.13     42.01 o
  -4   1   6      101.79      116.58     22.92 o
  -3   1   6       16.86       22.61     11.06 o
  -2   1   6      675.44      701.25     27.15 o
  -1   1   6       24.98       16.23      5.37 o
   0   1   6       21.04       13.59      5.99 o
   1   1   6      417.84      376.74     27.77 o
   2   1   6       59.23       63.42      7.10 o
   3   1   6      126.77      122.91     15.54 o
   4   1   6       43.90       58.43     12.72 o
   5   1   6       63.47      104.03     17.14 o
   6   1   6      108.03      104.57     18.02 o
   7   1   6        2.79       18.05     12.67 o
  -7   2   6        8.42       28.75     16.01 o
  -6   2   6      177.70      185.63     31.23 o
  -5   2   6       83.80       86.22     21.50 o
  -4   2   6        1.27        3.86     19.26 o
  -3   2   6      139.17      146.96     19.53 o
  -2   2   6       27.46       35.22     11.46 o
  -1   2   6      913.50      927.75     42.58 o
   0   2   6       44.50       51.04      8.66 o
   1   2   6       26.46       14.73      7.68 o
   2   2   6      200.42      190.80     15.96 o
   3   2   6       12.78       19.66      7.13 o
   4   2   6      109.02      118.89     15.79 o
   5   2   6      130.95      172.49     21.00 o
   6   2   6        7.61       19.53     12.40 o
   7   2   6       36.40       50.61     15.96 o
  -7   3   6      180.00      204.44     35.57 o
  -6   3   6       76.62       55.96     17.96 o
  -5   3   6      422.36      401.38     42.78 o
  -4   3   6      205.30      213.24     33.39 o
  -3   3   6       46.00       37.94      8.33 o
  -2   3   6      379.99      338.67     21.00 o
  -1   3   6       78.68       85.08     13.28 o
   0   3   6      277.99      265.98     14.88 o
   1   3   6      300.77      332.73     22.41 o
   2   3   6      131.49      115.79     14.37 o
   3   3   6       50.01       48.11      8.54 o
   4   3   6       33.10       27.65      8.62 o
   5   3   6       12.30       18.19      8.27 o
   6   3   6        9.15       18.40     11.93 o
   7   3   6        1.20       49.40     35.60 o
  -7   4   6       12.79        5.37     11.31 o
  -6   4   6      165.70      152.10     29.66 o
  -5   4   6       65.98       74.92     21.26 o
  -4   4   6      170.13      189.28     22.94 o
  -3   4   6      270.72      273.14     22.28 o
  -2   4   6       21.74       29.48      6.19 o
  -1   4   6      163.17      162.40     18.15 o
   0   4   6      584.47      547.15     22.97 o
   1   4   6       10.97       13.65      7.73 o
   2   4   6      771.15      795.79     37.42 o
   3   4   6       39.09       41.98      9.63 o
   4   4   6       77.79       78.96     13.29 o
   5   4   6        0.78       11.28      8.43 o
   6   4   6       92.95       84.49     17.66 o
   7   4   6       25.86       52.48     20.72 o
  -7   5   6       75.77       64.93     21.08 o
  -6   5   6       63.01       52.33     22.14 o
  -5   5   6       30.50       49.55     17.49 o
  -4   5   6       13.78       17.59     11.84 o
  -3   5   6        8.83        5.97      9.83 o
  -2   5   6      112.98      113.79     12.08 o
  -1   5   6      140.64      150.82     16.86 o
   0   5   6      250.15      243.29     16.21 o
   1   5   6      622.58      703.16     33.21 o
   2   5   6       67.31       74.14     13.16 o
   3   5   6      211.58      176.26     17.41 o
   4   5   6       94.66       92.75     14.38 o
   5   5   6       26.00       39.67     11.36 o
   6   5   6       69.64       59.74     20.60 o
   7   5   6        0.80        0.00     14.23 o
  -6   6   6      142.37      116.31     25.66 o
  -5   6   6      141.68      185.62     27.62 o
  -4   6   6        9.04       12.03     13.46 o
  -3   6   6       19.18        7.05      7.93 o
  -2   6   6        7.83        5.70      6.90 o
  -1   6   6     1393.16     1279.77     47.37 o
   0   6   6       14.18       11.42      9.55 o
   1   6   6       19.60       27.05     12.53 o
   2   6   6      342.84      369.49     58.36 o
   3   6   6       33.46       23.15     13.50 o
   4   6   6       78.35       80.33     20.60 o
   5   6   6      166.11      154.28     29.32 o
   6   6   6        2.28       24.09     25.56 o
  -6   7   6        0.58        5.96     14.62 o
  -5   7   6      313.71      362.98     29.71 o
  -4   7   6      169.45      185.99     23.65 o
  -3   7   6        0.35        0.00     10.85 o
  -2   7   6      564.28      536.55     27.54 o
  -1   7   6       85.74       72.39     11.48 o
   0   7   6       28.44       18.56      7.77 o
   1   7   6      323.01      361.71     25.75 o
   2   7   6       32.71        3.78     17.94 o
   3   7   6        1.44        0.00      9.99 o
   4   7   6        7.51       17.43     22.49 o
   5   7   6       15.86       19.06     13.26 o
   6   7   6       23.22        3.42     13.06 o
  -6   8   6       75.56       53.58     26.56 o
  -5   8   6       47.99       51.71     14.13 o
  -4   8   6       73.07       80.58     13.36 o
  -3   8   6      259.74      258.42     22.28 o
  -2   8   6        0.55        0.00      6.15 o
  -1   8   6        5.74       29.80     10.26 o
   0   8   6       69.88      105.20     22.10 o
   1   8   6      106.96      110.92     17.81 o
   2   8   6      410.05      436.15     69.09 o
   3   8   6        1.48        6.71     11.61 o
   4   8   6        5.22        3.73     13.77 o
   5   8   6       59.45       68.36     22.23 o
   6   8   6        4.63       17.87     35.70 o
  -5   9   6      178.58      182.09     26.30 o
  -4   9   6       29.06       18.31     10.95 o
  -3   9   6        1.75        0.90      6.75 o
  -2   9   6      165.54      180.93     15.64 o
  -1   9   6       62.23       81.25     13.06 o
   0   9   6       27.42       30.29      7.57 o
   1   9   6       22.57       29.91     10.06 o
   2   9   6       14.55        6.47     22.60 o
   3   9   6      142.93      147.41     28.74 o
   4   9   6       15.31       30.58     15.67 o
   5   9   6       28.58       48.34     24.86 o
  -5  10   6       14.39       28.94     12.64 o
  -4  10   6       20.19       20.79      8.72 o
  -3  10   6      141.71      156.46     20.96 o
  -2  10   6        7.98        9.49      8.48 o
  -1  10   6      328.26      362.77     30.70 o
   0  10   6       68.45       80.54     14.07 o
   1  10   6        4.02       15.95      8.75 o
   2  10   6       28.21       61.16     28.35 o
   3  10   6       16.19       27.32     18.85 o
   4  10   6       31.48       56.78     20.32 o
   5  10   6       32.57       80.65     28.16 o
  -4  11   6       62.68       76.79     19.29 o
  -3  11   6        0.97        0.00     22.11 o
  -2  11   6       74.42       74.68     13.18 o
  -1  11   6       15.55       10.94     10.23 o
   0  11   6       69.24       65.22     15.10 o
   1  11   6      169.78      238.28     47.90 o
   2  11   6        7.09       14.35     27.50 o
   3  11   6       34.00       40.34     22.27 o
   4  11   6       32.93       36.11     16.76 o
  -4  12   6       63.32       79.10     17.61 o
  -3  12   6        0.88        0.00     14.98 o
  -2  12   6        0.29        9.39     14.57 o
  -1  12   6      101.37      126.20     17.85 o
   0  12   6        5.21        0.00      6.62 o
   1  12   6       30.22       53.57     14.14 o
   2  12   6      232.25      251.70     28.45 o
   3  12   6        0.05        8.76     24.98 o
   4  12   6        0.35       16.46     20.71 o
  -3  13   6        2.65        1.62     11.50 o
  -2  13   6       61.41       76.22     23.39 o
  -1  13   6        1.56        9.03     14.64 o
   0  13   6       28.76       26.07     16.85 o
   1  13   6      106.41      150.90     22.14 o
   2  13   6        0.89        4.20     15.69 o
   3  13   6       18.39       39.05     23.22 o
  -1  14   6       75.40      103.56     25.88 o
   0  14   6       34.17       28.71     17.60 o
   1  14   6        0.16        0.00      8.99 o
  -6   0   7      188.21      236.90     53.92 o
  -5   0   7       43.99       57.13     26.46 o
  -4   0   7       14.01        8.24     15.67 o
  -3   0   7      236.45      230.66     31.53 o
  -2   0   7       70.03       63.51     15.70 o
  -1   0   7       22.74        5.40      6.74 o
   0   0   7       11.81        0.00     11.66 o
   1   0   7        0.59       18.40     11.94 o
   2   0   7       66.14       77.65     18.49 o
   3   0   7      116.21      115.12     21.93 o
   4   0   7      269.23      279.22     36.64 o
   5   0   7       43.00       59.95     37.18 o
   6   0   7        3.24        8.66     12.14 o
  -6   1   7        2.55       19.29     16.46 o
  -5   1   7      229.97      240.44     34.77 o
  -4   1   7        8.32        8.55     15.65 o
  -3   1   7      150.16      161.98     22.15 o
  -2   1   7      656.36      723.93     34.30 o
  -1   1   7       50.47       32.72      6.67 o
   0   1   7       55.93       49.94     11.03 o
   1   1   7       52.15       61.05     12.06 o
   2   1   7       30.95       33.88      9.30 o
   3   1   7       84.64       96.61     14.42 o
   4   1   7        0.22        4.62     10.27 o
   5   1   7      122.58      160.96     20.73 o
   6   1   7       58.38       57.35     13.60 o
  -6   2   7       53.54       66.63     22.05 o
  -5   2   7        7.64        4.00      9.75 o
  -4   2   7      299.79      282.51     37.07 o
  -3   2   7      142.31      154.09     24.22 o
  -2   2   7        2.17        0.00      7.28 o
  -1   2   7      550.77      531.21     25.85 o
   0   2   7       81.36       95.22     13.02 o
   1   2   7      341.02      367.32     26.20 o
   2   2   7      209.55      199.18     19.56 o
   3   2   7        3.18        3.85     12.84 o
   4   2   7       11.57       20.63      9.09 o
   5   2   7      113.40      103.75     16.84 o
   6   2   7       11.73        3.81     11.99 o
  -6   3   7       16.82       19.26     56.10 o
  -5   3   7      132.32      162.74     48.49 o
  -4   3   7       41.76       55.82     12.39 o
  -3   3   7       29.68       30.94     11.28 o
  -2   3   7      355.01      373.98     25.75 o
  -1   3   7       32.10       25.89     12.59 o
   0   3   7       85.37       64.25     11.85 o
   1   3   7      510.94      570.26     32.13 o
   2   3   7       71.29       84.04     13.37 o
   3   3   7        7.71       19.24      7.89 o
   4   3   7       74.26       79.54     15.16 o
   5   3   7        8.14       10.92     11.27 o
   6   3   7        0.50        4.60     10.81 o
  -6   4   7      300.84      301.66     43.49 o
  -5   4   7       40.12       27.82     16.21 o
  -4   4   7       77.33       77.81     14.58 o
  -3   4   7      146.01      135.03     20.22 o
  -2   4   7       11.46        3.03      5.84 o
  -1   4   7      277.11      252.59     23.58 o
   0   4   7        2.06        0.00      8.46 o
   1   4   7       11.08       20.70     14.19 o
   2   4   7      156.72      159.70     17.36 o
   3   4   7        5.60        3.43      6.42 o
   4   4   7       97.55      125.85     20.90 o
   5   4   7        1.88       11.40     11.83 o
   6   4   7       13.45        0.00     12.86 o
  -6   5   7        6.50        0.00     16.75 o
  -5   5   7       91.75       92.39     18.70 o
  -4   5   7        0.78       20.48     11.72 o
  -3   5   7       62.70       67.81     13.01 o
  -2   5   7      185.92      197.19     18.45 o
  -1   5   7       26.01       25.61      8.94 o
   0   5   7      341.27      325.86     26.42 o
   1   5   7      137.18      132.09     17.42 o
   2   5   7       12.17       36.09     14.87 o
   3   5   7      214.30      216.53     32.06 o
   4   5   7       45.35       57.52     16.65 o
   5   5   7       18.02       45.23     14.61 o
   6   5   7       15.78        2.64     10.76 o
  -6   6   7       54.56       78.83     24.09 o
  -5   6   7       18.75       53.81     18.66 o
  -4   6   7       20.83       41.57     13.01 o
  -3   6   7      100.58       99.81     14.16 o
  -2   6   7       34.57       36.73      9.72 o
  -1   6   7       28.17       18.41     18.66 o
   0   6   7       56.20       53.97     18.23 o
   1   6   7      416.68      449.38     46.06 o
   2   6   7       96.60       98.59     22.89 o
   3   6   7        2.02        9.83     10.62 o
   4   6   7        9.27        0.08     12.44 o
   5   6   7       65.68       20.18     11.85 o
   6   6   7       23.28       42.01     18.06 o
  -5   7   7      151.11      184.61     35.53 o
  -4   7   7       54.09       57.64     15.24 o
  -3   7   7       14.66       24.15      9.32 o
  -2   7   7      258.03      289.95     27.15 o
  -1   7   7       55.61       79.85     19.17 o
   0   7   7       14.28       18.27     22.06 o
   1   7   7       31.43       40.67     14.85 o
   2   7   7        7.62       29.80     13.94 o
   3   7   7        2.80       25.51     17.02 o
   4   7   7        7.65       11.15     13.38 o
   5   7   7       56.55       70.33     26.89 o
  -5   8   7        1.75       15.43     13.36 o
  -4   8   7       97.15       66.16     15.20 o
  -3   8   7       67.39       63.17     15.37 o
  -2   8   7       26.28       27.79     13.35 o
  -1   8   7      359.08      373.13     42.11 o
   0   8   7        5.76       24.66     15.23 o
   1   8   7        0.63        7.01     11.87 o
   2   8   7      152.02      110.88     24.90 o
   3   8   7        0.01        8.78     11.93 o
   4   8   7      108.08      129.35     29.64 o
   5   8   7       30.48       25.96     41.56 o
  -5   9   7       87.95      132.62     24.21 o
  -4   9   7        0.70        5.46      9.20 o
  -3   9   7      144.33      143.03     21.23 o
  -2   9   7      419.62      457.06     46.59 o
  -1   9   7        0.81       14.07     16.23 o
   0   9   7        4.49        7.46     12.25 o
   1   9   7      161.48      179.31     53.51 o
   2   9   7       40.06       62.25     20.75 o
   3   9   7       25.57       14.95     13.18 o
   4   9   7       31.67       50.44     26.67 o
  -4  10   7       79.77       52.32     23.08 o
  -3  10   7       74.36       62.73     13.24 o
  -2  10   7       15.25        7.65     13.69 o
  -1  10   7       55.78      107.20     29.94 o
   0  10   7       41.27       44.74     20.81 o
   1  10   7       19.34        4.94     18.95 o
   2  10   7        2.38        0.00     16.75 o
   3  10   7       15.98       21.24     12.74 o
   4  10   7        4.81        0.96     11.97 o
  -3  11   7        0.57        0.00     17.32 o
  -2  11   7       32.38       25.29     12.87 o
  -1  11   7        0.04        9.19     14.41 o
   0  11   7       89.04       81.90     23.56 o
   1  11   7       14.83       42.23     19.49 o
   2  11   7        4.84        0.00     22.74 o
   3  11   7       30.06       56.28     23.83 o
  -2  12   7       57.16       80.99     22.30 o
  -1  12   7       49.12       80.78     23.14 o
   0  12   7       13.90       24.73     13.71 o
   1  12   7        9.12       29.44     13.16 o
   2  12   7       62.23       48.46     19.02 o
   0  13   7       32.50       72.01     23.37 o
  -5   0   8       14.66       25.46     19.49 o
  -4   0   8       56.05       70.60     19.26 o
  -3   0   8       46.54       60.95     22.02 o
  -2   0   8       43.47       62.37     15.96 o
  -1   0   8      364.23      324.42     26.28 o
   0   0   8       17.65       33.68     20.88 o
   1   0   8       21.40       32.44     14.36 o
   2   0   8        1.72        0.00      7.78 o
   3   0   8        0.14        2.99     11.18 o
   4   0   8      164.65      177.40     32.03 o
   5   0   8        5.30        0.00     11.78 o
  -5   1   8      183.31      179.98     32.82 o
  -4   1   8       33.75       39.36     11.11 o
  -3   1   8      100.21      114.43     18.85 o
  -2   1   8      390.76      415.13     31.17 o
  -1   1   8        3.96        0.00      5.93 o
   0   1   8       57.39       77.32     13.09 o
   1   1   8      157.29      187.60     19.85 o
   2   1   8       41.69       48.32     11.20 o
   3   1   8        9.91       23.31      8.89 o
   4   1   8        1.71       10.11      8.16 o
   5   1   8       79.86       97.44     17.76 o
  -5   2   8       31.54       54.30     21.04 o
  -4   2   8      194.48      179.77     30.72 o
  -3   2   8      285.05      307.63     29.51 o
  -2   2   8       28.31       19.95      7.54 o
  -1   2   8      146.99      151.06     19.26 o
   0   2   8      107.34      115.73     18.15 o
   1   2   8      108.47       98.31     14.31 o
   2   2   8      291.91      290.01     25.01 o
   3   2   8        6.88        7.57      5.25 o
   4   2   8        7.63       24.30     22.45 o
   5   2   8       14.87       19.24     16.50 o
  -5   3   8       39.05       28.73     12.34 o
  -4   3   8        2.09       17.44     14.96 o
  -3   3   8       55.20       69.91     12.88 o
  -2   3   8       82.83       95.19     13.90 o
  -1   3   8       31.28       26.29      8.84 o
   0   3   8      394.91      378.79     31.40 o
   1   3   8       50.37       56.23     11.98 o
   2   3   8       22.36       29.02      9.35 o
   3   3   8      241.96      241.19     29.68 o
   4   3   8       20.36       34.59     13.81 o
   5   3   8        4.27       18.66     13.42 o
  -5   4   8       52.00       86.98     24.27 o
  -4   4   8       74.39       93.73     18.12 o
  -3   4   8      117.90      124.91     17.02 o
  -2   4   8       16.31       11.01     15.94 o
  -1   4   8       88.12       70.36     13.21 o
   0   4   8        2.79        2.18      6.44 o
   1   4   8      125.30      143.10     28.91 o
   2   4   8        5.76       17.08     38.01 o
   3   4   8        1.10        4.86     16.91 o
   4   4   8      142.91      129.40     22.10 o
   5   4   8       45.56       51.70     15.82 o
  -5   5   8      203.68      224.27     36.61 o
  -4   5   8       71.94       95.20     19.06 o
  -3   5   8       35.51       39.71      8.56 o
  -2   5   8      189.20      171.03     18.34 o
  -1   5   8        9.30       11.54     12.42 o
   0   5   8      118.97      153.60     28.79 o
   1   5   8      251.17      236.02     35.85 o
   2   5   8       16.55        7.34     11.42 o
   3   5   8       17.72       36.87     17.12 o
   4   5   8       47.46       48.98     39.19 o
   5   5   8        5.73       18.48     24.08 o
  -5   6   8       10.55       65.80     29.36 o
  -4   6   8       57.99       45.71     14.63 o
  -3   6   8      144.30      137.09     17.54 o
  -2   6   8        0.56        0.00      9.81 o
  -1   6   8       80.17       86.58     22.51 o
   0   6   8        4.55        7.32     11.59 o
   1   6   8       59.26       64.39     22.27 o
   2   6   8      159.93      166.70     45.14 o
   3   6   8        3.07        5.93      9.79 o
   4   6   8       12.66       15.14     14.05 o
  -4   7   8       10.86       18.21     15.48 o
  -3   7   8       21.20       13.32     12.49 o
  -2   7   8      125.19      115.18     24.32 o
  -1   7   8        0.12        0.00      9.89 o
   0   7   8       11.07        9.13     20.96 o
   1   7   8       18.44       39.79     17.60 o
   2   7   8       95.37      124.65     28.65 o
   3   7   8       33.33       44.28     19.66 o
   4   7   8        0.09        0.00     24.20 o
  -4   8   8       90.93      119.15     24.74 o
  -3   8   8       34.91       24.48     12.02 o
  -2   8   8       86.26       83.30     21.19 o
  -1   8   8      215.90      231.45     35.66 o
   0   8   8       67.33       42.80     19.17 o
   1   8   8       36.98       80.41     38.45 o
   2   8   8       18.93       18.33     12.48 o
   3   8   8        2.98        0.99     10.06 o
   4   8   8       44.88       60.21     23.34 o
  -3   9   8       82.34       66.59     15.07 o
  -2   9   8      150.24      179.95     31.33 o
  -1   9   8        4.82        3.26     28.12 o
   0   9   8      143.24      234.81     39.29 o
   1   9   8       34.42        9.55     26.85 o
   2   9   8        5.35        4.85     19.46 o
   3   9   8       34.62       29.07     17.33 o
  -2  10   8        1.44        3.08     10.39 o
  -1  10   8       14.41       34.73     17.52 o
   0  10   8       10.67       25.93     15.51 o
   1  10   8       17.79       43.82     14.30 o
   2  10   8       24.23       22.35     15.16 o
  -1  11   8        0.77        0.00     18.10 o
   0  11   8       12.69       18.61     16.73 o
   1  11   8       47.01       74.89     38.24 o
  -4   0   9       76.46      126.08     37.41 o
  -3   0   9       76.61      109.61     32.27 o
  -2   0   9      105.00       94.19     27.27 o
  -1   0   9      198.77      152.52     35.78 o
   0   0   9       61.06       52.86     19.89 o
   1   0   9       99.13      102.75     23.60 o
   2   0   9       89.74       46.40     17.01 o
   3   0   9        2.12        0.00     21.39 o
   4   0   9        4.57        1.82     13.82 o
  -4   1   9       38.21       82.75     22.18 o
  -3   1   9       30.96       37.54     14.29 o
  -2   1   9      120.58      151.17     25.27 o
  -1   1   9        5.31        6.27      8.17 o
   0   1   9       63.42       78.09     16.28 o
   1   1   9       25.37       18.35      6.91 o
   2   1   9        4.90        0.00      8.44 o
   3   1   9       40.56       56.87     13.34 o
   4   1   9        0.14       20.39     12.96 o
  -4   2   9       61.25       67.53     19.51 o
  -3   2   9       58.59       63.81     18.16 o
  -2   2   9        0.44       11.70      9.66 o
  -1   2   9       74.96       72.53     15.34 o
   0   2   9       40.19       29.58     10.76 o
   1   2   9        4.37        0.00      7.97 o
   2   2   9       11.77       11.93     11.43 o
   3   2   9        0.08        2.98      8.92 o
   4   2   9       96.85      121.15     23.95 o
  -4   3   9        4.76        4.18      7.91 o
  -3   3   9       33.30       53.68     16.77 o
  -2   3   9       40.42       23.37     11.97 o
  -1   3   9       19.50       16.44      9.13 o
   0   3   9       70.24       94.38     24.79 o
   1   3   9       60.30       62.32     31.87 o
   2   3   9      104.98      115.38     23.15 o
   3   3   9       55.96       49.32     15.42 o
   4   3   9       30.75       15.70     11.11 o
  -4   4   9       26.92       17.04     15.04 o
  -3   4   9      180.49      218.80     44.63 o
  -2   4   9        0.30       11.34      7.46 o
  -1   4   9        9.39       33.46     17.07 o
   0   4   9        5.17        1.47     15.06 o
   1   4   9      147.34      153.26     35.18 o
   2   4   9       44.49       11.44     19.97 o
   3   4   9        5.66       15.63     29.64 o
  -3   5   9        8.32       18.43     14.83 o
  -2   5   9      104.75       94.54     17.63 o
  -1   5   9        9.24       11.85     20.70 o
   0   5   9       43.00       52.15     18.88 o
   1   5   9       18.64       40.00     35.19 o
   2   5   9        0.94        0.00     11.28 o
   3   5   9       34.92       59.89     20.53 o
  -3   6   9       24.68       18.49     13.29 o
  -2   6   9        3.58        0.00     13.95 o
  -1   6   9       70.73       68.11     19.18 o
   0   6   9       37.49       46.53     18.47 o
   1   6   9       12.43       25.69     12.50 o
   2   6   9       36.91       35.71     19.74 o
   3   6   9        0.05        0.30     33.24 o
  -2   7   9       29.39       24.19     23.20 o
  -1   7   9        0.32        0.00     25.45 o
   0   7   9       46.17       56.70     21.91 o
   1   7   9        3.59       41.64     18.34 o
   2   7   9       28.94       80.70     27.61 o
  -1   8   9       56.92       71.27     22.22 o
   0   8   9       14.50       22.15     41.78 o
   1   8   9       28.94       45.80     18.21 o
  -2   0  10       62.07       68.66     27.00 o
  -1   0  10      192.82      206.31     44.78 o
   0   0  10       21.45       43.40     18.65 o
   1   0  10       49.32       63.40     25.06 o
   2   0  10       71.74       33.31     15.56 o
  -2   1  10        8.17        0.00     11.37 o
  -1   1  10        6.51        0.00     12.15 o
   0   1  10       49.74       41.30     19.30 o
   1   1  10       19.17       24.25     14.33 o
   2   1  10        8.64       27.70     14.75 o
  -2   2  10       21.13       22.45     19.49 o
  -1   2  10        6.31        1.44     11.37 o
   0   2  10        7.45       20.59     21.37 o
   1   2  10        4.87        8.06     22.98 o
  -1   3  10        0.51       11.68     13.58 o
   0   3  10       41.14       91.95     26.15 o
   1   3  10       13.67        3.34      9.05 o
   0   4  10        2.25       12.24     25.92 o
 
